# Supplementary material for: Genome-Wide Characterization and Expression Profiling of ABA Biosynthesis Genes in a Desert Moss Syntrichia caninervis
Source: Plants (Basel). 2023 Mar 1;12(5):1114. doi: 10.3390/plants12051114 (PMC10004953; doi:10.3390/plants12051114)
Supplement: Supplementary file 1 [file plants-12-01114-s001.zip]

Archive with 4 entries (3 files):
- plants-2154888-supplementary1/Supplementary/
- plants-2154888-supplementary1/Supplementary/Supplementary.pdf
- plants-2154888-supplementary1/Supplementary/Table S1.xlsx
- plants-2154888-supplementary1/Supplementary/Table S2.xlsx
