# Supplementary material for: Genome-Wide Characterization and Expression Profiling of ABA Biosynthesis Genes in a Desert Moss Syntrichia caninervis
Source: Plants (Basel). 2023 Mar 1;12(5):1114. doi: 10.3390/plants12051114 (PMC10004953; doi:10.3390/plants12051114)
Supplement: Supplementary file 1 [file plants-12-01114-s001.zip › plants-2154888-supplementary1/Supplementary/Table S1.xlsx]

## Sheet: ABA1
	Table S1. The blastp screen result of ABA biosynthesis gene sequences.
Taxonomy	Species	Gene ID	Hit	E-value	Description	Yes/No	Reason	Note
Angiosperm	A.thaliana	AT5G67030				Yes		as query
	O.sativa	LOC_Os04g37619	570	0	zeaxanthin epoxidase (ZEP, ABA1)	Yes
		LOC_Os07g30960	227	5.09e-17	MONOOXYGENASE // CTF2A LIKE OXIDOREDUCTASE-RELATED	No	FHA domain deletion
		LOC_Os03g05880	262	4.22e-14	MONOOXYGENASE // FAD/NAD(P)-BINDING OXIDOREDUCTASE FAMILY PROTEIN	No	FHA domain deletion
		LOC_Os03g05920	259	8.04e-13	FAD-dependent urate hydroxylase / Urate hydroxylase	No	FHA domain deletion
		LOC_Os03g05910	271	2.39e-10	MONOOXYGENASE // SUBFAMILY NOT NAMED	No	FHA domain deletion
		LOC_Os03g05900	261	2.78e-10	MONOOXYGENASE // FAD/NAD(P)-BINDING OXIDOREDUCTASE FAMILY PROTEIN	No	FHA domain deletion
		LOC_Os06g39660	239	1.78e-09	2,6-dihydroxypyridine 3-monooxygenase	No	FHA domain deletion
		LOC_Os11g03390	99	3.2e-06	NUCLEAR INHIBITOR OF PROTEIN PHOSPHATASE-1 // SUBFAMILY NOT NAMED	No	FHA domain deletion
		LOC_Os02g35320	327	7.19e-06	FAD/NAD(P)-BINDING OXIDOREDUCTASE FAMILY PROTEIN-RELATED	No	FAD_binding_3 domain deletion
		LOC_Os03g05860	67	7.21e-06	MONOOXYGENASE // FAD/NAD(P)-BINDING OXIDOREDUCTASE FAMILY PROTEIN	No	FHA domain deletion
	Z.mays	Zm00001d003512	558	0	Zeaxanthin epoxidase / Zea-epoxidase	Yes
		Zm00001d025545	574	0	Zeaxanthin epoxidase / Zea-epoxidase	Yes
		Zm00001d027974	122	9.14e-43	MONOOXYGENASE // CTF2A LIKE OXIDOREDUCTASE-RELATED	No	Aquarius_N domain insertion
		Zm00001d025544	94	5.25e-34	Zeaxanthin epoxidase / Zea-epoxidase	No	FHA domain deletion
		Zm00001d003513	69	6.12e-31	Zeaxanthin epoxidase / Zea-epoxidase	No	NAD_binding_8 domain insertion
		Zm00001d035794	71	1.07e-21	Zeaxanthin epoxidase / Zea-epoxidase	No	No domain
		Zm00001d021525	227	2.38e-20	MONOOXYGENASE // CTF2A LIKE OXIDOREDUCTASE-RELATED	No	FHA domain deletion
		Zm00001d030287	39	9.79e-12	Zeaxanthin epoxidase / Zea-epoxidase	No	FHA domain deletion
		Zm00001d048417	261	2.21e-09	MONOOXYGENASE // SUBFAMILY NOT NAMED	No	FHA domain deletion
		Zm00001d036412	46	3.24e-09	Zeaxanthin epoxidase / Zea-epoxidase // DNA helicase // RNA helicase	No	No domain
		Zm00001d048416	320	2.38e-08	MONOOXYGENASE // SUBFAMILY NOT NAMED	No	FHA domain deletion
		Zm00001d046440	195	1.05e-07	MONOOXYGENASE // SUBFAMILY NOT NAMED	No	FHA domain deletion
		Zm00001d025400	256	2.94e-07	MONOOXYGENASE // SUBFAMILY NOT NAMED	No	FHA domain deletion
	P.trichocarpa	Potri.005G138400	561	0	zeaxanthin epoxidase (ZEP, ABA1)	Yes
		Potri.007G044300	639	0	zeaxanthin epoxidase (ZEP, ABA1)	Yes
		Potri.001G229100	470	1.09e-161	MONOOXYGENASE // CTF2A LIKE OXIDOREDUCTASE-RELATED	No	FHA domain deletion
		Potri.001G152600	258	3.96e-17	MONOOXYGENASE // CTF2A LIKE OXIDOREDUCTASE-RELATED	No	FHA domain deletion
		Potri.004G176950	240	2.16e-13	MONOOXYGENASE // FAD/NAD(P)-BINDING OXIDOREDUCTASE FAMILY PROTEIN	No	FHA domain deletion
		Potri.004G176750	242	4.32e-13	MONOOXYGENASE // FAD/NAD(P)-BINDING OXIDOREDUCTASE FAMILY PROTEIN	No	FHA domain deletion
		Potri.019G003500	253	6.71e-11	MONOOXYGENASE // SUBFAMILY NOT NAMED	No	FHA domain deletion
		Potri.001G307500	241	2.15e-10	MONOOXYGENASE // SUBFAMILY NOT NAMED	No	FHA domain deletion
		Potri.019G003300	244	2.24e-10	MONOOXYGENASE // SUBFAMILY NOT NAMED	No	FHA domain deletion
		Potri.019G003600	231	8.59e-10	MONOOXYGENASE // SUBFAMILY NOT NAMED	No	FHA domain deletion
		Potri.019G003102	248	9.37e-10	MONOOXYGENASE // SUBFAMILY NOT NAMED	No	FHA domain deletion
		Potri.019G003700	341	1.68e-09	MONOOXYGENASE // SUBFAMILY NOT NAMED	No	FHA domain deletion
		Potri.019G003800	237	6.48e-09	MONOOXYGENASE // SUBFAMILY NOT NAMED	No	FHA domain deletion
		Potri.018G032500	265	4.16e-06	MONOOXYGENASE // SUBFAMILY NOT NAMED	No	FHA domain deletion
	V.vinifera	VIT_207s0031g00620	673	0	ZEAXANTHIN EPOXIDASE, CHLOROPLASTIC	Yes
		VIT_213s0156g00350	396	3.43e-160	MONOOXYGENASE // SUBFAMILY NOT NAMED	No	FHA domain deletion
		VIT_200s0533g00020	259	2.01e-22	FAD-dependent urate hydroxylase / Urate hydroxylase	No	FHA domain deletion
		VIT_218s0001g01110	286	2.01e-13	MONOOXYGENASE // FAD/NAD(P)-BINDING OXIDOREDUCTASE FAMILY PROTEIN	No	FHA domain deletion
		VIT_204s0044g00270	269	9.23e-11	MONOOXYGENASE // SUBFAMILY NOT NAMED	No	FHA domain deletion
		VIT_204s0044g00220	352	6.9e-10	MONOOXYGENASE // SUBFAMILY NOT NAMED	No	FHA domain deletion
		VIT_204s0008g04750	264	3.15e-08	MONOOXYGENASE // SUBFAMILY NOT NAMED	No	FHA domain deletion
		VIT_203s0038g02610	252	4.59e-07	FAD binding domain (FAD_binding_3) // Lycopene cyclase protein (Lycopene_cycl)	No	FHA domain deletion
	Z.marina	Zosma03g34840	570	0	zeaxanthin epoxidase (ZEP, ABA1)	Yes
		Zosma03g33930	87	9.57e-42	MONOOXYGENASE // SUBFAMILY NOT NAMED	No	No domain
		Zosma01g19870	254	2.78e-19	CTF2A LIKE OXIDOREDUCTASE-RELATED	No	FHA domain deletion
Relict	A.trichopoda	AmTr_v1.0_scaffold00076	464	0	ZEAXANTHIN EPOXIDASE, CHLOROPLASTIC	Yes
		AmTr_v1.0_scaffold00022	409	4.36e-164	MONOOXYGENASE	No	FHA domain deletion
		AmTr_v1.0_scaffold00002	258	4.08e-19	CTF2A LIKE OXIDOREDUCTASE-RELATED	No	FHA domain deletion
		AmTr_v1.0_scaffold00001	242	4.35e-14	FAD/NAD(P)-BINDING OXIDOREDUCTASE FAMILY PROTEIN	No	FHA domain deletion
		AmTr_v1.0_scaffold00099	277	1.32e-12	FAD/NAD(P)-BINDING OXIDOREDUCTASE FAMILY PROTEIN-RELATED	No	FHA domain deletion
		AmTr_v1.0_scaffold00071	280	6.64e-11	FAD/NAD(P)-BINDING OXIDOREDUCTASE FAMILY PROTEIN	No	FHA domain deletion
		AmTr_v1.0_scaffold00040	265	1.11e-10	FAD/NAD(P)-BINDING OXIDOREDUCTASE FAMILY PROTEIN	No	FHA domain deletion
		AmTr_v1.0_scaffold00146	213	1.06e-07	MONOOXYGENASE	No	FHA domain deletion
		AmTr_v1.0_scaffold00443	73	2.32e-06	Zeaxanthin epoxidase / Zea-epoxidase	No	FHA domain deletion
Gymnosperm	T.plicata	Thupl9379321s0005	635	0	zeaxanthin epoxidase (ZEP, ABA1)	Yes
		Thupl9377747s0021	255	4.65e-21	MONOOXYGENASE // CTF2A LIKE OXIDOREDUCTASE-RELATED	No	FHA domain deletion
		Thupl9377113s0005	356	1.05e-15	MONOOXYGENASE // SUBFAMILY NOT NAMED	No	FHA domain deletion
		Thupl9380712s0016	265	9.64e-15	MONOOXYGENASE // FAD/NAD(P)-BINDING OXIDOREDUCTASE FAMILY PROTEIN	No	FHA domain deletion
		Thupl9380712s0015	265	4.49e-14	FAD/NAD(P)-BINDING OXIDOREDUCTASE FAMILY PROTEIN	No	FHA domain deletion
		Thupl9380712s0017	267	5.71e-13	FAD/NAD(P)-BINDING OXIDOREDUCTASE FAMILY PROTEIN	No	FHA domain deletion
		Thupl8515628s0001	273	1.19e-12	FAD/NAD(P)-BINDING OXIDOREDUCTASE FAMILY PROTEIN	No	FHA domain deletion
		Thupl9379473s0009	325	1.62e-12	MONOOXYGENASE // SUBFAMILY NOT NAMED	No	FHA domain deletion
		Thupl9378815s0003	341	4.54e-12	Zeaxanthin epoxidase / Zea-epoxidase	No	FHA domain deletion
		Thupl9336980s0003	271	3.19e-11	FAD/NAD(P)-BINDING OXIDOREDUCTASE FAMILY PROTEIN	No	FHA domain deletion
		Thupl9380255s0007	213	4.55e-11	Zeaxanthin epoxidase / Zea-epoxidase	No	FHA domain deletion
		Thupl9379132s0015	262	7.48e-11	FAD-dependent urate hydroxylase / Urate hydroxylase	No	FHA domain deletion
		Thupl9377396s0001	342	1.33e-10	Zeaxanthin epoxidase / Zea-epoxidase	No	FHA domain deletion
		Thupl9380036s0005	352	1.41e-10	MONOOXYGENASE // FAD/NAD(P)-BINDING OXIDOREDUCTASE FAMILY PROTEIN	No	FHA domain deletion
		Thupl9377396s0002	209	1.79e-10	FAD binding domain (FAD_binding_3) // NAD(P)-binding Rossmann-like domain (NAD_binding_8)	No	FHA domain deletion
		Thupl9377396s0001	216	2.79e-10	Zeaxanthin epoxidase / Zea-epoxidase	No	FHA domain deletion
		Thupl9378150s0006	268	3.64e-10	FAD/NAD(P)-BINDING OXIDOREDUCTASE FAMILY PROTEIN	No	FHA domain deletion
		Thupl9379132s0014	230	9.18e-10	MONOOXYGENASE // SUBFAMILY NOT NAMED	No	FHA domain deletion
		Thupl9381822s0003	372	1.17e-09	Zeaxanthin epoxidase / Zea-epoxidase	No	FHA domain deletion
		Thupl9378355s0004	291	2.23e-08	MONOOXYGENASE // SUBFAMILY NOT NAMED	No	FHA domain deletion
		Thupl9377226s0001	345	4.48e-08	FAD/NAD(P)-BINDING OXIDOREDUCTASE FAMILY PROTEIN	No	FHA domain deletion
		Thupl9379657s0005	280	4.52e-08	MONOOXYGENASE // FAD/NAD(P)-BINDING OXIDOREDUCTASE FAMILY PROTEIN	No	FHA domain deletion
		Thupl9340273s0002	108	2.15e-06	MONOOXYGENASE // FAD/NAD(P)-BINDING OXIDOREDUCTASE FAMILY PROTEIN	No	FHA domain deletion
		Thupl9380826s0025	265	2.54e-06	FAD/NAD(P)-BINDING OXIDOREDUCTASE FAMILY PROTEIN	No	FHA domain deletion
		Thupl9378815s0004	341	2.95e-06	Zeaxanthin epoxidase / Zea-epoxidase	No	FHA domain deletion
Fern	C.richardii	Ceric1G061100	624	0	zeaxanthin epoxidase (ZEP, ABA1)	Yes
		Ceric8G065900	244	3.91e-18	MONOOXYGENASE // CTF2A LIKE OXIDOREDUCTASE-RELATED	No	FHA domain deletion
		Ceric1G037200	319	4.83e-16	MONOOXYGENASE // SUBFAMILY NOT NAMED	No	FHA domain deletion
		Ceric.09G055300	289	9.2e-16	MONOOXYGENASE // CTF2A LIKE OXIDOREDUCTASE-RELATED	No	FHA domain deletion
		Ceric.09G055700	264	3.99e-15	MONOOXYGENASE // CTF2A LIKE OXIDOREDUCTASE-RELATED	No	FHA domain deletion
		Ceric.09G055600	252	8.8e-15	FAD/NAD(P)-BINDING OXIDOREDUCTASE FAMILY PROTEIN	No	FHA domain deletion
		Ceric.09G055500	226	1.83e-14	MONOOXYGENASE // CTF2A LIKE OXIDOREDUCTASE-RELATED	No	FHA domain deletion
		CericZ028000	230	7.18e-07	MONOOXYGENASE // SUBFAMILY NOT NAMED	No	FHA domain deletion
		Ceric.08G030800	132	4.15e-06	NUCLEAR INHIBITOR OF PROTEIN PHOSPHATASE-1 // SUBFAMILY NOT NAMED	No	FAD_binding_3 domain deletion
Lycophyte	S.moellendorffii	172667	565	0	Zeaxanthin epoxidase	Yes
		98780	320	1.38e-18	FAD/NAD(P)-BINDING OXIDOREDUCTASE FAMILY PROTEIN	No	FHA domain deletion
		447003	317	1.49e-17	MONOOXYGENASE	No	FHA domain deletion and NAD_binding_8 domain insertion
		413436	212	9.58e-08	Zeaxanthin epoxidase / Zea-epoxidase	No	FHA domain deletion and NAD_binding_8 domain insertion
		403220	93	1.54e-07	MONOOXYGENASE	No	FHA domain deletion
		446054	81	9.25e-06	NUCLEAR INHIBITOR OF PROTEIN PHOSPHATASE-1	No	FAD_binding_3 domain deletion
Bryophyte	M.polymorpha	Mapoly0028s0084	561	0	Zeaxanthin epoxidase	Yes
		Mapoly0028s0123	253	4.19e-22	Zeaxanthin epoxidase	No	FHA domain deletion
		Mapoly0002s0090	225	1.32e-19	Zeaxanthin epoxidase	No	FHA domain deletion
		Mapoly0001s0419	221	2.81e-11	Zeaxanthin epoxidase	No	FHA domain deletion
		Mapoly0132s0019	233	9.94e-09	Zeaxanthin epoxidase	No	FHA domain deletion
	C.purpureus	CepurGG1G172800	595	0	Zeaxanthin epoxidase	Yes
		CepurGG1G036300	342	6.99e-24	Zeaxanthin epoxidase	No	FHA domain deletion and NAD_binding_8 domain insertion
		CepurGG1G137800	276	7.45e-24	Zeaxanthin epoxidase	No	FHA domain deletion
		CepurGG1G175700	257	8.36e-19	Zeaxanthin epoxidase	No	FHA domain deletion
		CepurGG1G268600	282	8.68e-15	Zeaxanthin epoxidase	No	FHA domain deletion
		CepurGG1G163600	233	6.87e-13	Zeaxanthin epoxidase	No	FHA domain deletion
		CepurGG1G193000	364	2.55e-12	Zeaxanthin epoxidase	No	FHA domain deletion
		CepurGG1G226500	233	3.87e-11	Zeaxanthin epoxidase	No	FHA domain deletion
		CepurGG1G125700	323	6.59e-11	Zeaxanthin epoxidase	No	FHA domain deletion
		CepurGG1G109200	264	4.45e-10	Zeaxanthin epoxidase	No	FHA domain deletion
		CepurGG1G073900	378	5.32e-10	Zeaxanthin epoxidase	No	FHA domain deletion
		CepurGG1G159000	213	6.61e-10	Zeaxanthin epoxidase	No	FHA domain deletion
		CepurGG1G131400	231	1.4e-09	Zeaxanthin epoxidase	No	FHA domain deletion
		CepurGG10G147000	258	1.67e-07	Zeaxanthin epoxidase	No	FHA domain deletion
		CepurGG1G072600	203	1.94e-07	Zeaxanthin epoxidase	No	FHA domain deletion
		CepurGG1G124700	70	8.44e-06	Zeaxanthin epoxidase	No	FAD_binding_3 domain deletion
	S.fallax	Sphfalx18G063300	558	0	zeaxanthin epoxidase	Yes
		Sphfalx05G050600	347	1.89e-29	zeaxanthin epoxidase	No	FHA domain deletion
		Sphfalx02G073000	343	1.44e-26	zeaxanthin epoxidase	No	FHA domain deletion
		Sphfalx01G090000	318	2.4e-23	zeaxanthin epoxidase	No	FHA domain deletion
		Sphfalx06G001600	321	9.63e-15	zeaxanthin epoxidase	No	FHA domain deletion
		Sphfalx15G093000	223	2.48e-11	zeaxanthin epoxidase	No	FHA domain deletion
		Sphfalx03G002400	228	3.22e-11	zeaxanthin epoxidase	No	FHA domain deletion
		Sphfalx16G100600	230	3.67e-11	zeaxanthin epoxidase	No	FHA domain deletion
		Sphfalx03G002200	230	4.53e-11	zeaxanthin epoxidase	No	FHA domain deletion
		Sphfalx17G002000	401	1.13e-10	zeaxanthin epoxidase	No	FHA domain deletion
		Sphfalx05G032800	239	3.92e-10	zeaxanthin epoxidase	No	FHA domain deletion
		Sphfalx03G002300	226	1.85e-08	zeaxanthin epoxidase	No	FHA domain deletion
		Sphfalx15G094800	226	2.01e-08	zeaxanthin epoxidase	No	FHA domain deletion
		Sphfalx19G013000	223	6.98e-08	zeaxanthin epoxidase	No	No domain
	P.patens	Pp3c12_10330	572	0	ZEAXANTHIN EPOXIDASE, CHLOROPLASTIC	Yes
		Pp3c4_13840	556	0	ZEAXANTHIN EPOXIDASE, CHLOROPLASTIC	No	a FAD_binding_3 domain deletion
		Pp3c5_21230	101	6.01e-21	ZEAXANTHIN EPOXIDASE, CHLOROPLASTIC	No	No domain
		Pp3c3_7450V3	314	1.44e-19	MONOOXYGENASE	No	FHA domain deletion and NAD_binding_8 domain insertion
		Pp3c7_17950V3	264	4.48e-17	MONOOXYGENASE	No	FHA domain deletion
		Pp3c3_13640V3	368	3.09e-14	MONOOXYGENASE	No	FHA domain deletion
		Pp3c2_37560V3	234	5.83e-08	MONOOXYGENASE	No	FHA domain deletion
		Pp3c23_5410V3	72	7.74e-08	Zeaxanthin epoxidase / Zea-epoxidase	No	FHA domain deletion
		Pp3c18_1340V3	246	2.39e-06	6-hydroxynicotinate 3-monooxygenase / HNA-3-monooxygenase	No	FHA domain deletion
	S.caninervis	Sc_g04625	679	0	zeaxanthin epoxidase, chloroplastic-like	Yes
		Sc_g00458	129	3e-30	zeaxanthin epoxidase	No	FHA domain deletion and NAD_binding_8 domain insertion
		Sc_g15533	89	4e-18	FAD-dependent urate hydroxylase-like	No	FHA domain deletion
		Sc_g01294	88	1e-17	zeaxanthin epoxidase	No	FHA domain deletion
		Sc_g09393	84	2e-16	monooxygenase 2-like isoform X1	No	FHA domain deletion
		Sc_g11772	66	5e-11	monooxygenase family protein	No	FHA domain deletion
	B.argenteum	BA05G01730	736	0	zeaxanthin epoxidase, chloroplastic-like	Yes
		BA02G03730	123	2e-28	zeaxanthin epoxidase, chloroplastic-like	No	FHA domain deletion and NAD_binding_8 domain insertion
		BA03G16340	104	1e-22	zeaxanthin epoxidase, chloroplastic-like	No	FHA domain deletion
		BA08G05220	96	5e-20	zeaxanthin epoxidase, chloroplastic-like	No	FHA domain deletion
		BA03G16330	87	2e-17	zeaxanthin epoxidase, chloroplastic-like	No	FHA domain deletion
		BA02G07780	80	2e-15	zeaxanthin epoxidase, chloroplastic-like	No	FHA domain deletion
		BA07G06240	75	8e-14	zeaxanthin epoxidase, chloroplastic-like	No	FHA domain deletion
		BA03G13920	72	9e-13	zeaxanthin epoxidase, chloroplastic-like	No	FHA domain deletion
		BA09G01920	69	6e-12	zeaxanthin epoxidase, chloroplastic-like	No	FHA domain deletion
		BA07G06230	65	1e-10	zeaxanthin epoxidase, chloroplastic-like	No	FHA domain deletion
		BA03G08810	64	2e-10	zeaxanthin epoxidase, chloroplastic-like	No	FHA domain deletion
Chlorophyte	C.reinhardtii	Cre02.g082550	455	3.43e-175	Zeaxanthin epoxidase	Yes
		Cre12.g493700	269	2.91e-19	Zeaxanthin epoxidase	No	FHA domain deletion and NAD_binding_8 domain insertion
		Cre12.g531250	183	1.24e-14	Zeaxanthin epoxidase	No	FHA domain deletion
		Cre02.g095750	148	2.76e-13	Zeaxanthin epoxidase-like protein	No	FHA domain deletion and NAD_binding_8 domain insertion
		Cre16.g652050	345	1.35e-12	Zeaxanthin epoxidase	No	FHA domain deletion and NAD_binding_8 domain insertion
	D.salina	Dusal.0048s00009	292	1.34e-95	ZEAXANTHIN EPOXIDASE	Yes
		Dusal.0003s00025	121	4.85e-11	ZEAXANTHIN EPOXIDASE	No	FHA domain deletion
		Dusal.0513s00017	129	2.01e-07	ZEAXANTHIN EPOXIDASE	No	FHA domain deletion
		Dusal.0004s00054	155	7.67e-07	ZEAXANTHIN EPOXIDASE	No	No domain
	V.carteri	Vocar.0004s0501	602	7.02e-175	Zeaxanthin epoxidase	Yes
		Vocar.0032s0042	378	1.36e-20	Zeaxanthin epoxidase	No	FHA domain deletion
		Vocar.0024s0085	115	1.46e-14	Zeaxanthin epoxidase	No	FHA domain deletion
		Vocar.0024s0086	115	2.06e-14	Zeaxanthin epoxidase	No	FHA domain deletion

## Sheet: ABA4
Taxonomy	Species	Gene ID	Hit	E-value	Description	Yes/No	Reason	Note
Angiosperm	A.thaliana	AT1G67080				Yes		as query
	O.sativa	LOC_Os01g03750	148	9.93e-65	ABSCISIC ACID (ABA)-DEFICIENT 4 PROTEIN	Yes
	Z.mays	Zm00001d008530	143	2.51e-65	ABSCISIC ACID (ABA)-DEFICIENT 4 PROTEIN	Yes
		Zm00001d040011	142	4.73e-64	ABSCISIC ACID (ABA)-DEFICIENT 4 PROTEIN	Yes
	P.trichocarpa	Potri.004G099500	177	6.4e-81	ABSCISIC ACID (ABA)-DEFICIENT 4 PROTEIN	Yes
		Potri.017G114900	177	2.99e-71	ABSCISIC ACID (ABA)-DEFICIENT 4 PROTEIN	Yes
	V.vinifera	VIT_214s0006g02880	177	7.56e-77	ABSCISIC ACID (ABA)-DEFICIENT 4 PROTEIN	Yes
	Z.marina	Zosma06g17860	178	6.67e-64	Neoxanthin synthase / NSY	Yes
		Zosma04g19060	147	1.79e-58	ABSCISIC ACID (ABA)-DEFICIENT 4 PROTEIN	Yes
Relict	A.trichopoda	AmTr_v1.0_scaffold00079	174	4.32e-72	Neoxanthin synthase / NSY	Yes
Gymnosperm	T.plicata	Thupl.29379874s0002	150	1.41e-57	ABSCISIC ACID (ABA)-DEFICIENT 4 PROTEIN	Yes
		Thupl.29377635s0001	64	7.95e-11	Without description	No	No domain
Fern	C.richardii	Ceric.26G019600	141	1.04e-55	ABSCISIC ACID (ABA)-DEFICIENT 4 PROTEIN	Yes
Lycophyte	S.moellendorffii	68744	72	7.14e-52	ABSCISIC ACID (ABA)-DEFICIENT 4 PROTEIN	Yes
Bryophyte	M.polymorpha	Mapoly0134s0007	139	4.47e-48	ABSCISIC ACID (ABA)-DEFICIENT 4 PROTEIN	Yes
	C.purpureus	CepurGG1.4G265300	144	4.82e-51	ABSCISIC ACID (ABA)-DEFICIENT 4 PROTEIN	Yes
		CepurGG1.1G322300	142	2.37e-48	ABSCISIC ACID (ABA)-DEFICIENT 4 PROTEIN	Yes
	S.fallax	Sphfalx16G055800	138	3.33e-48	ABSCISIC ACID (ABA)-DEFICIENT 4 PROTEIN	Yes
	P.patens	Pp3c12_21540	142	1.87e-50	PTHR34543:SF1 - ABSCISIC ACID (ABA)-DEFICIENT 4 PROTEIN	Yes
		Pp3c3_37490	201	1.88e-49	PF14108 - Domain of unknown function (DUF4281) (DUF4281)	Yes
	S.caninervis	Sc_g04273	194	3e-50	protein ABA DEFICIENT 4, chloroplastic-like isoform X1	Yes
		Sc_g01818	149	6e-37	protein ABA DEFICIENT 4, chloroplastic-like isoform X1	Yes
	B.argenteum	BA05G01320	196	6e-51	ABSCISIC ACID (ABA)-DEFICIENT 4 PROTEIN	No	ABA4-like domain deletion
		BA02G22280	174	2e-44	ABSCISIC ACID (ABA)-DEFICIENT 4 PROTEIN	Yes
Chlorophyte	C.reinhardtii	Cre03.g207000	98	7.14e-15	FAMILY NOT NAMED // ABSCISIC ACID (ABA)-DEFICIENT 4 PROTEIN	Yes
		Cre06.g255300	146	2.77e-08	Domain of unknown function (DUF4281) (DUF4281)	Yes
	D.salina	Dusal.0375s00016	149	3.54e-16	ABSCISIC ACID (ABA)-DEFICIENT 4 PROTEIN	Yes
		Dusal.0156s00005	170	3.55e-16	Domain of unknown function (DUF4281) (DUF4281)	Yes
	V.carteri	Vocar.0011s0240	97	5.38e-16	ABSCISIC ACID (ABA)-DEFICIENT 4 PROTEIN	Yes
		Vocar.0002s0659	72	1.92e-07	Domain of unknown function (DUF4281) (DUF4281)	Yes

## Sheet: NCED
Taxonomy	Species	Gene ID	Hit	E-value	Description	Yes/No	Reason	Note
Angiosperm	A.thaliana	AT4G18350				Yes
		AT3G14440				Yes		as query
		AT1G30100				Yes
		AT3G24220				Yes
		AT1G78390				Yes
	O.sativa	LOC_Os03g44380	549	0	BETA-CAROTENE DIOXYGENASE // SUBFAMILY NOT NAMED	Yes
		LOC_Os12g42280	523	0	BETA-CAROTENE DIOXYGENASE // SUBFAMILY NOT NAMED	Yes
		LOC_Os07g05940	527	0	BETA-CAROTENE DIOXYGENASE // SUBFAMILY NOT NAMED	Yes
		LOC_Os02g47510	499	3.17e-107	9-cis-epoxycarotenoid dioxygenase / VP14 // Zeaxanthin 7,8-dioxygenase / Zeaxanthin 7,8(7',8')-cleavage dioxygenase	Yes
		LOC_Os12g44310	508	7.5e-106	carotenoid cleavage dioxygenase (K11159)	Yes
		LOC_Os12g24800	503	5.32e-98	Zeaxanthin 7,8-dioxygenase / Zeaxanthin 7,8(7',8')-cleavage dioxygenase	Yes
		LOC_Os04g04230	184	1.76e-46	BETA-CAROTENE DIOXYGENASE // 9-CIS-EPOXYCAROTENOID DIOXYGENASE NCED3, CHLOROPLASTIC-RELATED	Yes
		LOC_Os08g28240	525	6.24e-44	BETA-CAROTENE DIOXYGENASE // SUBFAMILY NOT NAMED	Yes
		LOC_Os09g15240	510	4.13e-38	BETA-CAROTENE DIOXYGENASE // SUBFAMILY NOT NAMED	Yes
		LOC_Os10g08980	162	2.31e-16	9-cis-epoxycarotenoid dioxygenase / VP14 // Zeaxanthin 7,8-dioxygenase / Zeaxanthin 7,8(7',8')-cleavage dioxygenase	Yes
		LOC_Os01g38580	491	1.6e-14	Carlactone synthase // All-trans-10'-apo-beta-carotenal 13,14-cleaving dioxygenase / Carotenoid cleavage dioxygenase	No	One more RPE65
		LOC_Os01g54270	423	1.56e-10	Carlactone synthase // All-trans-10'-apo-beta-carotenal 13,14-cleaving dioxygenase / Carotenoid cleavage dioxygenase 8	No	RVT_1 domain insertion
	Z.mays	Zm00001d033222	556	0	9-cis-epoxycarotenoid dioxygenase / VP14	Yes
		Zm00001d013689	522	0	9-cis-epoxycarotenoid dioxygenase / VP14	Yes
		Zm00001d041319	524	0	9-cis-epoxycarotenoid dioxygenase / VP14	Yes
		Zm00001d007876	559	0	9-cis-epoxycarotenoid dioxygenase / VP14	Yes
		Zm00001d031086	498	0	9-cis-epoxycarotenoid dioxygenase / VP14	Yes
		Zm00001d018819	535	0	9-cis-epoxycarotenoid dioxygenase / VP14	Yes
		Zm00001d035724	327	5.72e-134	9-cis-epoxycarotenoid dioxygenase / VP14	Yes
		Zm00001d017766	495	2.38e-111	Zeaxanthin 7,8-dioxygenase / Zeaxanthin 7,8(7',8')-cleavage dioxygenase	Yes
		Zm00001d051556	496	2.5e-111	9-cis-epoxycarotenoid dioxygenase / VP14 // Zeaxanthin 7,8-dioxygenase / Zeaxanthin 7,8(7',8')-cleavage dioxygenase	Yes
		Zm00001d022623	259	7.28e-107	9-cis-epoxycarotenoid dioxygenase / VP14	Yes
		Zm00001d042076	257	2.7e-104	9-cis-epoxycarotenoid dioxygenase / VP14	Yes
		Zm00001d048373	518	1.07e-100	carotenoid cleavage dioxygenase (K11159)	Yes
		Zm00001d023690	127	6.05e-57	9-cis-epoxycarotenoid dioxygenase / VP14	Yes
		Zm00001d000095	160	1.33e-48	9-cis-epoxycarotenoid dioxygenase / VP14	Yes
		Zm00001d023458	116	2.87e-47	9-cis-epoxycarotenoid dioxygenase / VP14	Yes
		Zm00001d020069	518	1.06e-43	9-cis-epoxycarotenoid dioxygenase / VP14	Yes
		Zm00001d008638	79	2.07e-32	9-cis-epoxycarotenoid dioxygenase / VP14	Yes
		Zm00001d027592	196	3.05e-32	9-cis-epoxycarotenoid dioxygenase / VP14	Yes
		Zm00001d000157	93	1.12e-29	9-cis-epoxycarotenoid dioxygenase / VP14	Yes
		Zm00001d045232	553	5.62e-29	9-cis-epoxycarotenoid dioxygenase / VP14	Yes
		Zm00001d027690	79	1.67e-27	9-cis-epoxycarotenoid dioxygenase / VP14	Yes
		Zm00001d033377	100	3.96e-25	9-cis-epoxycarotenoid dioxygenase / VP14	Yes
		Zm00001d009286	100	5.05e-25	9-cis-epoxycarotenoid dioxygenase / VP14	Yes
		Zm00001d045172	64	1.4e-23	9-cis-epoxycarotenoid dioxygenase / VP14	Yes
		Zm00001d019813	102	3.55e-20	9-cis-epoxycarotenoid dioxygenase / VP14	No	No domain
		Zm00001d043442	492	2.69e-11	Carlactone synthase // All-trans-10'-apo-beta-carotenal 13,14-cleaving dioxygenase / Carotenoid cleavage	Yes
		Zm00001d050468	43	3.03e-06	BETA-CAROTENE DIOXYGENASE // CAROTENOID 9,10(9',10')-CLEAVAGE DIOXYGENASE 1	Yes
	P.trichocarpa	Potri.001G393800	570	0	BETA-CAROTENE DIOXYGENASE // 9-CIS-EPOXYCAROTENOID DIOXYGENASE NCED3, CHLOROPLASTIC-RELATED	Yes
		Potri.011G112400	576	0	BETA-CAROTENE DIOXYGENASE // 9-CIS-EPOXYCAROTENOID DIOXYGENASE NCED3, CHLOROPLASTIC-RELATED	Yes
		Potri.011G084100	555	0	9-CIS-EPOXYCAROTENOID DIOXYGENASE NCED2, CHLOROPLASTIC-RELATED	Yes
		Potri.003G176300	538	0	BETA-CAROTENE DIOXYGENASE // 9-CIS-EPOXYCAROTENOID DIOXYGENASE NCED6, CHLOROPLASTIC	Yes
		Potri.019G093400	499	6.32e-115	9-cis-epoxycarotenoid dioxygenase / VP14 // Zeaxanthin 7,8-dioxygenase / Zeaxanthin 7,8(7',8')-cleavage dioxygenase	Yes
		Potri.005G069100	497	1.93e-114	9-cis-epoxycarotenoid dioxygenase / VP14 // Zeaxanthin 7,8-dioxygenase / Zeaxanthin 7,8(7',8')-cleavage dioxygenase	Yes
		Potri.009G152200	495	2.11e-111	9-cis-epoxycarotenoid dioxygenase / VP14 // Zeaxanthin 7,8-dioxygenase / Zeaxanthin 7,8(7',8')-cleavage dioxygenase	Yes
		Potri.009G151900	495	1.35e-109	Zeaxanthin 7,8-dioxygenase / Zeaxanthin 7,8(7',8')-cleavage dioxygenase	Yes
		Potri.009G152300	494	1.84e-107	Zeaxanthin 7,8-dioxygenase / Zeaxanthin 7,8(7',8')-cleavage dioxygenase	Yes
		Potri.001G265600	499	5.32e-104	carotenoid cleavage dioxygenase (K11159)	Yes
		Potri.001G265400	500	2.9e-103	carotenoid cleavage dioxygenase (K11159)	Yes
		Potri.009G060500	500	3.75e-103	carotenoid cleavage dioxygenase (K11159)	Yes
		Potri.001G265900	499	6.75e-103	carotenoid cleavage dioxygenase (K11159)	Yes
		Potri.006G239302	539	4.19e-54	BETA-CAROTENE DIOXYGENASE // SUBFAMILY NOT NAMED	Yes
		Potri.018G043500	543	1.06e-47	carotenoid cleavage dioxygenase (K11159)	Yes
		Potri.018G043000	543	9.67e-46	carotenoid cleavage dioxygenase (K11159)	Yes
		Potri.006G239402	544	7.05e-42	BETA-CAROTENE DIOXYGENASE // SUBFAMILY NOT NAMED	Yes
		Potri.018G042650	532	8.75e-38	BETA-CAROTENE DIOXYGENASE // SUBFAMILY NOT NAMED	Yes
		Potri.006G239201	452	4.76e-31	BETA-CAROTENE DIOXYGENASE // SUBFAMILY NOT NAMED	Yes
		Potri.009G152000	128	1.32e-22	BETA-CAROTENE DIOXYGENASE // SUBFAMILY NOT NAMED	Yes
		Potri.006G238500	501	1.2e-14	Carlactone synthase // All-trans-10'-apo-beta-carotenal 13,14-cleaving dioxygenase / Carotenoid cleavage dioxygenase	Yes
		Potri.018G044100	508	1.71e-14	Carlactone synthase // All-trans-10'-apo-beta-carotenal 13,14-cleaving dioxygenase / Carotenoid cleavage dioxygenase 8	Yes
	V.vinifera	VIT_219s0093g00550	565	0	9-CIS-EPOXYCAROTENOID DIOXYGENASE NCED2, CHLOROPLASTIC-RELATED	Yes
		VIT_210s0003g03750	551	0	9-CIS-EPOXYCAROTENOID DIOXYGENASE NCED2, CHLOROPLASTIC-RELATED	Yes
		VIT_205s0051g00670	558	0	BETA-CAROTENE DIOXYGENASE // 9-CIS-EPOXYCAROTENOID DIOXYGENASE NCED6, CHLOROPLASTIC	Yes
		VIT_202s0087g00930	497	5.64e-123	9-cis-epoxycarotenoid dioxygenase / VP14 // Zeaxanthin 7,8-dioxygenase / Zeaxanthin 7,8(7',8')-cleavage dioxygenase	Yes
		VIT_202s0087g00910	496	4.87e-112	9-cis-epoxycarotenoid dioxygenase / VP14 // Zeaxanthin 7,8-dioxygenase / Zeaxanthin 7,8(7',8')-cleavage dioxygenase	Yes
		VIT_213s0064g00840	507	5.87e-108	carotenoid cleavage dioxygenase (K11159)	Yes
		VIT_213s0064g00810	513	1.2e-107	carotenoid cleavage dioxygenase (K11159)	Yes
		VIT_216s0039g01370	489	2.41e-103	BETA-CAROTENE DIOXYGENASE // SUBFAMILY NOT NAMED	Yes
		VIT_204s0008g03510	536	2.9e-46	carotenoid cleavage dioxygenase (K11159)	Yes
		VIT_204s0008g03480	533	4.16e-43	BETA-CAROTENE DIOXYGENASE // SUBFAMILY NOT NAMED	Yes
		VIT_204s0008g03380	496	3.12e-12	Carlactone synthase // All-trans-10'-apo-beta-carotenal 13,14-cleaving dioxygenase / Carotenoid cleavage dioxygenase	Yes
		VIT_211s0016g02740	197	6.95e-12	BETA-CAROTENE DIOXYGENASE // SUBFAMILY NOT NAMED	Yes
	Z.marina	Zosma01g07070	520	0	9-cis-epoxycarotenoid dioxygenase (NCED)	Yes
		Zosma01g20220	567	0	9-cis-epoxycarotenoid dioxygenase (NCED)	Yes
		Zosma01g05390	500	0	9-cis-epoxycarotenoid dioxygenase / VP14	Yes
		Zosma04g22590	496	0	9-cis-epoxycarotenoid dioxygenase (NCED)	Yes
		Zosma01g01740	508	1.46e-97	carotenoid cleavage dioxygenase (K11159)	Yes
		Zosma06g28670	93	1.27e-38	9-cis-epoxycarotenoid dioxygenase / VP14	Yes
		Zosma06g24690	488	1.8e-15	carlactone synthase / all-trans-10'-apo-beta-carotenal 13,14-cleaving dioxygenase (CCD8)	Yes
		Zosma06g11100	218	0.000901	9-cis-beta-carotene 9',10'-cleaving dioxygenase // Carotenoid-9',10'-cleaving dioxygenase / Beta-carotene 9',10'-monooxygenase	Yes
Relict	A.trichopoda	AmTr_v1.0_scaffold00092	524	0	9-CIS-EPOXYCAROTENOID DIOXYGENASE NCED3, CHLOROPLASTIC-RELATED	Yes
		AmTr_v1.0_scaffold00039	519	0	9-CIS-EPOXYCAROTENOID DIOXYGENASE NCED3, CHLOROPLASTIC-RELATED	Yes
		AmTr_v1.0_scaffold00011	535	1.27e-113	Zeaxanthin 7,8-dioxygenase / Zeaxanthin 7,8(7',8')-cleavage dioxygenase	Yes
		AmTr_v1.0_scaffold00022	506	5.06e-106	CAROTENOID 9,10(9',10')-CLEAVAGE DIOXYGENASE 1	Yes
		AmTr_v1.0_scaffold00056	443	1.92e-30	9-cis-epoxycarotenoid dioxygenase / VP14	Yes
		AmTr_v1.0_scaffold00050	480	1.71e-18	All-trans-10'-apo-beta-carotenal 13,14-cleaving dioxygenase / Carotenoid cleavage dioxygenase 8	Yes
Gymnosperm	T.plicata	Thupl.29378429s0004	506	0	9-cis-epoxycarotenoid dioxygenase (NCED)	Yes
		Thupl.29378429s0005	506	0	9-cis-epoxycarotenoid dioxygenase (NCED)	Yes
		Thupl.29379101s0001	520	0	9-cis-epoxycarotenoid dioxygenase (NCED)	Yes
		Thupl.29380915s0002	563	0	BETA-CAROTENE DIOXYGENASE // 9-CIS-EPOXYCAROTENOID DIOXYGENASE NCED3, CHLOROPLASTIC-RELATED	Yes
		Thupl.29379865s0011	492	5.33e-131	9-cis-epoxycarotenoid dioxygenase (NCED)	Yes
		Thupl.29379865s0012	498	6.39e-129	9-cis-epoxycarotenoid dioxygenase (NCED)	Yes
		Thupl.29379865s0013	499	1.46e-128	9-cis-epoxycarotenoid dioxygenase (NCED)	Yes
		Thupl.29382354s0032	492	1.99e-115	9-cis-epoxycarotenoid dioxygenase / VP14	Yes
		Thupl.29377214s0022	500	1.12e-112	9-cis-epoxycarotenoid dioxygenase / VP14	Yes
		Thupl.29382092s0017	509	8.25e-107	carotenoid cleavage dioxygenase (K11159)	Yes
		Thupl.29378601s0012	446	3.15e-83	carotenoid cleavage dioxygenase (K11159)	Yes
		Thupl.29379614s0023	490	5.74e-16	All-trans-10'-apo-beta-carotenal 13,14-cleaving dioxygenase / Carotenoid cleavage dioxygenase 8	Yes
		Thupl.29381344s0003	491	1.76e-12	Carlactone synthase // All-trans-10'-apo-beta-carotenal 13,14-cleaving dioxygenase / Carotenoid cleavage	Yes
		Thupl.29377485s0011	499	4.69e-12	Carlactone synthase	Yes
		Thupl.29381801s0002	488	5.1e-12	carlactone synthase / all-trans-10'-apo-beta-carotenal 13,14-cleaving dioxygenase (CCD8)	Yes
		Thupl.29381801s0003	490	8.25e-12	carlactone synthase / all-trans-10'-apo-beta-carotenal 13,14-cleaving dioxygenase (CCD8)	Yes
		Thupl.29377485s0014	494	1.86e-10	Carlactone synthase // All-trans-10'-apo-beta-carotenal 13,14-cleaving dioxygenase / Carotenoid cleavage	Yes
		Thupl.29377485s0012	486	2.11e-09	Carlactone synthase // All-trans-10'-apo-beta-carotenal 13,14-cleaving dioxygenase / Carotenoid cleavage dioxygenase 8	Yes
		Thupl.29377485s0013	495	4.79e-09	Carlactone synthase // All-trans-10'-apo-beta-carotenal 13,14-cleaving dioxygenase / Carotenoid cleavage dioxygenase 8	Yes
		Thupl.29379614s0019	493	8.83e-09	Carlactone synthase	Yes
Fern	C.richardii	Ceric.20G015800	572	0	9-cis-epoxycarotenoid dioxygenase (NCED)	Yes
		Ceric.36G058200	536	0	9-cis-epoxycarotenoid dioxygenase (NCED)	Yes
		Ceric.06G077400	509	0	9-cis-epoxycarotenoid dioxygenase (NCED)	Yes
		Ceric.01G078800	535	0	9-cis-epoxycarotenoid dioxygenase (NCED)	Yes
		Ceric.35G030100	470	5.2e-176	9-cis-epoxycarotenoid dioxygenase / VP14	Yes
		Ceric.03G078800	518	2.77e-119	9-cis-epoxycarotenoid dioxygenase (NCED)	Yes
		Ceric.03G078900	537	5.92e-115	9-cis-epoxycarotenoid dioxygenase (NCED)	Yes
		Ceric.23G042200	524	1.25e-111	Zeaxanthin 7,8-dioxygenase / Zeaxanthin 7,8(7',8')-cleavage dioxygenase	Yes
		Ceric.01G106600	511	1.05e-104	carotenoid cleavage dioxygenase (K11159)	Yes
		Ceric.01G061900	516	1.36e-102	carotenoid cleavage dioxygenase (K11159)	Yes
		Ceric.23G048100	516	1.58e-102	9-cis-epoxycarotenoid dioxygenase / VP14	Yes
		Ceric.35G030200	171	9.59e-74	9-cis-epoxycarotenoid dioxygenase / VP14	Yes
		Ceric.23G048000	103	5.63e-25	9-cis-epoxycarotenoid dioxygenase / VP14	Yes
Lycophyte	S.moellendorffii	233638	493	0	9-cis-epoxycarotenoid dioxygenase / VP14	Yes
		75383	510	4.38e-145	9-cis-epoxycarotenoid dioxygenase / VP14	Yes
		79628	505	1.28e-142	9-cis-epoxycarotenoid dioxygenase / VP14	Yes
		11289	510	2.1e-142	9-cis-epoxycarotenoid dioxygenase / VP14	Yes
		11292	505	2.37e-142	9-cis-epoxycarotenoid dioxygenase / VP14	Yes
		11287	514	6.4e-142	9-cis-epoxycarotenoid dioxygenase / VP14	Yes
		91815	510	7.85e-142	9-cis-epoxycarotenoid dioxygenase / VP14	Yes
		11304	510	2.32e-141	9-cis-epoxycarotenoid dioxygenase / VP14	Yes
		94523	510	2.33e-140	9-cis-epoxycarotenoid dioxygenase / VP14	Yes
		80651	510	1.15e-139	9-cis-epoxycarotenoid dioxygenase / VP14	Yes
		272067	492	2.12e-105	CAROTENOID 9,10(9',10')-CLEAVAGE DIOXYGENASE 1	Yes
		165469	491	2.33e-105	CAROTENOID 9,10(9',10')-CLEAVAGE DIOXYGENASE 1	Yes
		132803	507	2.07e-48	BETA-CAROTENE DIOXYGENASE	Yes
		16613	183	1.05e-21	Zeaxanthin 7,8-dioxygenase / Zeaxanthin 7,8(7',8')-cleavage dioxygenase	Yes
		173016	481	4.6e-14	All-trans-10'-apo-beta-carotenal 13,14-cleaving dioxygenase / Carotenoid cleavage dioxygenase 8	Yes
		94524	118	7.96e-14	9-cis-epoxycarotenoid dioxygenase / VP14	Yes
		410484	149	4.37e-13	9-cis-epoxycarotenoid dioxygenase / VP14	Yes
		410487	166	1.18e-12	9-CIS-EPOXYCAROTENOID DIOXYGENASE NCED2, CHLOROPLASTIC-RELATED	Yes
		441302	91	8.76e-10	9-cis-epoxycarotenoid dioxygenase / VP14	Yes
		91529	102	8.02e-09	Zeaxanthin 7,8-dioxygenase / Zeaxanthin 7,8(7',8')-cleavage dioxygenase	Yes
Bryophyte	M.polymorpha	Mapoly0015s0066	529	0	9-cis-epoxycarotenoid dioxygenase (NCED)	Yes
		Mapoly0149s0036	510	9.79e-146	9-CIS-EPOXYCAROTENOID DIOXYGENASE NCED3, CHLOROPLASTIC-RELATED	Yes
		Mapoly0003s0307	509	1.52e-100	CAROTENOID 9,10(9',10')-CLEAVAGE DIOXYGENASE 1	Yes
		Mapoly0056s0019	533	1.52e-52	carotenoid cleavage dioxygenase (K11159)	Yes
		Mapoly0012s0198	530	5.69e-47	carotenoid cleavage dioxygenase (K11159)	Yes
		Mapoly0066s0017	527	7.17e-47	carotenoid cleavage dioxygenase (K11159)	Yes
		Mapoly0012s0197	524	2.62e-46	carotenoid cleavage dioxygenase (K11159)	Yes
	C.purpureus	CepurGG1.5G062200	556	0	9-cis-epoxycarotenoid dioxygenase (NCED)	Yes
		CepurGG1.7G163300	489	1.18e-152	9-cis-epoxycarotenoid dioxygenase / VP14	Yes
		CepurGG1.11G023500	505	3.07e-102	carotenoid cleavage dioxygenase (K11159)	Yes
		CepurGG1.10G166800	499	1.45e-96	carotenoid cleavage dioxygenase (K11159)	Yes
		CepurGG1.N016600	496	7.48e-94	BETA-CAROTENE DIOXYGENASE // CAROTENOID 9,10(9',10')-CLEAVAGE DIOXYGENASE 1	Yes
		CepurGG1.9G071000	496	3.19e-92	BETA-CAROTENE DIOXYGENASE // CAROTENOID 9,10(9',10')-CLEAVAGE DIOXYGENASE 1	Yes
	S.fallax	Sphfalx02G009100	520	0	9-cis-epoxycarotenoid dioxygenase (NCED)	Yes
		Sphfalx08G111200	520	0	9-cis-epoxycarotenoid dioxygenase (NCED)	Yes
		Sphfalx08G036400	531	0	9-cis-epoxycarotenoid dioxygenase (NCED)	Yes
		Sphfalx02G002900	506	2.39e-145	9-cis-epoxycarotenoid dioxygenase / VP14	Yes
		Sphfalx19G034500	508	5.9e-99	carotenoid cleavage dioxygenase (K11159)	Yes
		Sphfalx09G071000	505	7.48e-96	carotenoid cleavage dioxygenase (K11159)	Yes
		Sphfalx04G019500	513	1.9e-95	carotenoid cleavage dioxygenase (K11159)	Yes
		Sphfalx04G019300	513	4.2e-95	carotenoid cleavage dioxygenase (K11159)	Yes
		Sphfalx08G035300	498	1.33e-91	carotenoid cleavage dioxygenase (K11159)	Yes
		Sphfalx19G034500	508	1.29e-84	carotenoid cleavage dioxygenase (K11159)	Yes
		Sphfalx04G019400	541	8.95e-82	BETA-CAROTENE DIOXYGENASE // CAROTENOID 9,10(9',10')-CLEAVAGE DIOXYGENASE 1	Yes
		Sphfalx04G019600	431	1.12e-78	BETA-CAROTENE DIOXYGENASE // CAROTENOID 9,10(9',10')-CLEAVAGE DIOXYGENASE 1	Yes
		Sphfalx09G030200	489	1.87e-15	Carlactone synthase // All-trans-10'-apo-beta-carotenal 13,14-cleaving dioxygenase / Carotenoid cleavage dioxygenase	Yes
	P.patens	Pp3c16_17210	548	0	1.13.11.51 - 9-cis-epoxycarotenoid dioxygenase / VP14	Yes
		Pp3c25_4810	523	0	1.13.11.51 - 9-cis-epoxycarotenoid dioxygenase / VP14	Yes
		Pp3c25_4816	523	0	1.13.11.51 - 9-cis-epoxycarotenoid dioxygenase / VP14	Yes
		Pp3c22_6380	500	2.27e-100	PTHR10543:SF37 - CAROTENOID 9,10(9',10')-CLEAVAGE DIOXYGENASE 1	Yes
		Pp3c21_12920	496	6.01e-94	PTHR10543:SF37 - CAROTENOID 9,10(9',10')-CLEAVAGE DIOXYGENASE 1	Yes
		Pp3c18_17950	578	4.62e-80	PTHR10543:SF37 - CAROTENOID 9,10(9',10')-CLEAVAGE DIOXYGENASE 1	Yes
		Pp3c12_22350	523	1.57e-74	PTHR10543:SF37 - CAROTENOID 9,10(9',10')-CLEAVAGE DIOXYGENASE 1	Yes
		Pp3c6_21520	502	9.67e-15	1.13.11.70 - All-trans-10'-apo-beta-carotenal 13,14-cleaving dioxygenase / Carotenoid cleavage dioxygenase 8	Yes
	S.caninervis	Sc_g07550	565	e-161	putative 9-cis-epoxycarotenoid dioxygenase	Yes
		Sc_g09383	467	e-132	putative 9-cis-epoxycarotenoid dioxygenase	Yes
		Sc_g14527	345	2e-95	carotenoid 9,10(9',10')-cleavage dioxygenase-like isoform X1	Yes
		Sc_g11853	312	3e-85	carotenoid 9,10(9',10')-cleavage dioxygenase-like isoform X1	Yes
		Sc_g07528	236	1e-62	carotenoid 9,10(9',10')-cleavage dioxygenase 1-like	Yes
		Sc_g11616	51	1e-06	carotenoid 9,10(9',10')-cleavage dioxygenase-like	No	One more RPE65
	B.argenteum	BA04G22420	573	e-164	putative 9-cis-epoxycarotenoid dioxygenase	Yes
		BA07G01390	568	e-162	putative 10-cis-epoxycarotenoid dioxygenase	Yes
		BA02G23080	427	e-120	putative 11-cis-epoxycarotenoid dioxygenase	Yes
		BA02G13310	332	3e-91	putative 12-cis-epoxycarotenoid dioxygenase	Yes
		BA04G14950	331	4e-91	putative 13-cis-epoxycarotenoid dioxygenase	Yes
		BA10G07750	319	2e-87	putative 14-cis-epoxycarotenoid dioxygenase	Yes
		BA07G06700	317	6e-87	putative 15-cis-epoxycarotenoid dioxygenase	Yes
		BA02G22810	307	7e-84	putative 16-cis-epoxycarotenoid dioxygenase	Yes
Chlorophyte	C.reinhardtii	Cre03.g149650	399	3.62e-66	carotenoid cleavage dioxygenase	Yes
		Cre08.g365825	477	2.72e-49	CAROTENOID 9,10(9',10')-CLEAVAGE DIOXYGENASE 1	Yes
		Cre16.g657800	280	4.02e-14	all-trans-8'-apo-beta-carotenal 15,15'-oxygenase (diox1)	Yes
		Cre12.g488350	164	1.1e-11	all-trans-8'-apo-beta-carotenal 15,15'-oxygenase (diox1)	Yes
		Cre02.g073900	487	2.81e-08	Carlactone synthase // All-trans-10'-apo-beta-carotenal 13,14-cleaving dioxygenase / Carotenoid cleavage dioxygenase 8	Yes
	D.salina	Dusal.0953s00005	512	1.61e-76	Beta, beta-carotene 15,15'-dioxygenase and related enzymes	Yes
		Dusal.0192s00001	499	2.45e-71	Beta, beta-carotene 15,15'-dioxygenase and related enzymes	Yes
		Dusal.0600s00002	282	2.99e-63	Beta, beta-carotene 15,15'-dioxygenase and related enzymes	Yes
		Dusal.0953s00003	239	3.46e-53	Beta, beta-carotene 15,15'-dioxygenase and related enzymes	Yes
		Dusal.0042s00010	449	4.72e-52	Beta, beta-carotene 15,15'-dioxygenase and related enzymes	Yes
		Dusal.0953s00003	239	4e-47	9-cis-epoxycarotenoid dioxygenase / VP14	Yes
		Dusal.0031s00041	475	4.48e-08	All-trans-10'-apo-beta-carotenal 13,14-cleaving dioxygenase / Carotenoid cleavage dioxygenase 8	Yes
	V.carteri	Vocar.0057s0024	495	1.06e-76	CAROTENOID 9,10(9',10')-CLEAVAGE DIOXYGENASE 1	Yes
		Vocar.0004s0072	299	1.72e-16	All-trans-8'-apo-beta-carotenal 15,15'-oxygenase / 8'-apo-beta-carotenal 15,15'-oxygenase	Yes
		Vocar.0044s0055	505	2.88e-16	All-trans-8'-apo-beta-carotenal 15,15'-oxygenase / 8'-apo-beta-carotenal 15,15'-oxygenase	Yes
		Vocar.0026s0133	505	4.97e-16	All-trans-8'-apo-beta-carotenal 15,15'-oxygenase / 8'-apo-beta-carotenal 15,15'-oxygenase	Yes
		Vocar.0018s0172	505	2.52e-15	All-trans-10'-apo-beta-carotenal 13,14-cleaving dioxygenase / Carotenoid cleavage dioxygenase 8	Yes
		Vocar.0016s0121	169	1.87e-10	All-trans-8'-apo-beta-carotenal 15,15'-oxygenase / 8'-apo-beta-carotenal 15,15'-oxygenase	Yes
		Vocar.0221s0001	363	8.61e-06	All-trans-8'-apo-beta-carotenal 15,15'-oxygenase / 8'-apo-beta-carotenal 15,15'-oxygenase	Yes

## Sheet: ABA2
Taxonomy	Species	Gene ID	Hit	E-value	Description	Yes/No	Reason	Note
Angiosperm	A.thaliana	AT1G52340				Yes		as query
	O.sativa	LOC_Os03g59610	269	1.01e-93	Zerumbone synthase	Yes
		LOC_Os04g10000	270	1.64e-67	Momilactone-A synthase / Momilactone A synthase	Yes
		LOC_Os04g10010	271	2.69e-66	momilactone-A synthase (MAS)	Yes
		LOC_Os04g33240	271	2.65e-62	Reductases with broad range of substrate specificities	Yes
		LOC_Os03g18740	289	4.94e-55	Xanthoxin dehydrogenase / Xanthoxin oxidase	No	One more adh_short2 domain
		LOC_Os07g46930	261	5.55e-53	Secoisolariciresinol dehydrogenase	Yes
		LOC_Os07g46920	260	1.98e-51	Secoisolariciresinol dehydrogenase	Yes
		LOC_Os07g49120	277	2.78e-50	Xanthoxin dehydrogenase / Xanthoxin oxidase	No	One more adh_short2 domain
		LOC_Os07g46970	260	3e-48	Secoisolariciresinol dehydrogenase	Yes
		LOC_Os07g46852	272	2.27e-47	Isopiperitenol dehydrogenase // Carveol dehydrogenase // Momilactone-A synthase / Momilactone A synthase // Secoisolariciresinol dehydrogenase	No	Epimerase domain insertion
		LOC_Os07g46846	262	1.64e-46	NAD(P)-BINDING ROSSMANN-FOLD SUPERFAMILY PROTEIN	No	Epimerase domain insertion
		LOC_Os07g46980	261	8.37e-46	Secoisolariciresinol dehydrogenase	Yes
		LOC_Os07g46870	264	1.19e-45	3-beta-hydroxy-Delta(5)-steroid dehydrogenase / Progesterone reductase // 3(or 17)-beta-hydroxysteroid dehydrogenase	Yes
		LOC_Os07g40250	269	1.4e-45	3-beta-hydroxy-Delta(5)-steroid dehydrogenase / Progesterone reductase // 3(or 17)-beta-hydroxysteroid dehydrogenase	Yes
		LOC_Os07g46840	267	2.74e-45	NAD(P)-BINDING ROSSMANN-FOLD SUPERFAMILY PROTEIN	Yes
		LOC_Os07g46950	262	7.31e-45	3-beta-hydroxy-Delta(5)-steroid dehydrogenase / Progesterone reductase // Secoisolariciresinol dehydrogenase // 3(or 17)-beta-hydroxysteroid dehydrogenase	Yes
		LOC_Os03g61740	268	3.61e-44	Secoisolariciresinol dehydrogenase	Yes
		LOC_Os12g16010	262	2.48e-43	(+)-borneol dehydrogenase	Yes
		LOC_Os07g46830	262	3.46e-43	Xanthoxin dehydrogenase / Xanthoxin oxidase	Yes
		LOC_Os11g32030	272	4.42e-41	Xanthoxin dehydrogenase / Xanthoxin oxidase	Yes
		LOC_Os07g46940	261	2.66e-38	Secoisolariciresinol dehydrogenase	Yes
		LOC_Os07g46910	264	4.06e-38	3-beta-hydroxy-Delta(5)-steroid dehydrogenase / Progesterone reductase // 3(or 17)-beta-hydroxysteroid dehydrogenase	Yes
		LOC_Os07g46860	266	6.24e-36	Secoisolariciresinol dehydrogenase	Yes
		LOC_Os12g13930	261	1.25e-21	3-oxoacyl-[acyl-carrier-protein] reductase	Yes
		LOC_Os02g30060	256	1.39e-21	3-OXOACYL-[ACYL-CARRIER-PROTEIN] REDUCTASE, CHLOROPLASTIC	Yes
		LOC_Os04g52400	269	5.42e-18	2,4-dienoyl-CoA reductase (NADPH) / 4-enoyl-CoA reductase (NADPH)	Yes
		LOC_Os05g04870	270	1.28e-17	GLUCOSE AND RIBITOL DEHYDROGENASE HOMOLOG 1-RELATED	No	KR domain deletion
		LOC_Os07g07450	262	1.44e-16	3-oxoacyl- (fabG)	Yes
		LOC_Os07g37420	260	2.42e-14	3-oxoacyl- (fabG)	Yes
		LOC_Os04g30760	260	1.45e-13	3-OXOACYL-[ACYL-CARRIER-PROTEIN] REDUCTASE, CHLOROPLASTIC	No	Epimerase domain insertion
		LOC_Os10g31780	261	1.84e-13	3-oxoacyl- (fabG)	No	Epimerase domain insertion
		LOC_Os09g04730	261	1.23e-12	dehydrogenase/reductase SDR family member 4 (DHRS4)	Yes
		LOC_Os04g32070	137	1.62e-12	11-beta-hydroxysteroid dehydrogenase / Corticosteroid 11-beta-dehydrogenase	Yes
		LOC_Os03g53690	266	1.73e-12	3-oxoacyl- (fabG)	Yes
		LOC_Os09g28570	202	9.44e-12	15-hydroxyprostaglandin dehydrogenase (NAD(+)) / 15-hydroxyprostaglandin dehydrogenase	No	Epimerase domain insertion
		LOC_Os11g43200	274	1.53e-11	3-oxoacyl- (fabG)	No	ADU_N and ADH_zinc domain insertion
		LOC_Os03g16210	266	1.62e-11	KR domain (KR) // Enoyl-(Acyl carrier protein) reductase (adh_short_C2)	Yes
		LOC_Os08g39960	270	3.03e-11	3-oxoacyl-[acyl-carrier-protein] reductase	Yes
		LOC_Os03g16220	266	4.92e-11	Tropinone reductase 1 (TR1)	No	Epimerase domain insertion
		LOC_Os07g07440	257	5.89e-11	NAD(P)-BINDING ROSSMANN-FOLD SUPERFAMILY PROTEIN	No	Epimerase domain insertion
		LOC_Os11g43360	280	6.86e-10	NAD(P)-BINDING ROSSMANN-FOLD SUPERFAMILY PROTEIN-RELATED	Yes
		LOC_Os03g16230	262	8.27e-10	Tropinone reductase 1 (TR1)	Yes
		LOC_Os06g08600	233	1.12e-09	3-oxoacyl- (fabG)	No	Epimerase domain insertion
		LOC_Os11g30560	221	2.47e-09	11-beta-hydroxysteroid dehydrogenase / Corticosteroid 11-beta-dehydrogenase	Yes
		LOC_Os12g27830	132	2.37e-08	WW DOMAIN-CONTAINING OXIDOREDUCTASE	Yes
		LOC_Os11g25160	267	4.43e-08	Reductases with broad range of substrate specificities // Predicted short chain-type dehydrogenase	Yes
		LOC_Os11g25700	265	4.91e-08	Tropinone reductase 1 (TR1)	Yes
		LOC_Os02g30714	129	7.08e-08	11-beta-hydroxysteroid dehydrogenase / Corticosteroid 11-beta-dehydrogenase	Yes
		LOC_Os04g44920	92	2.82e-07	Salutaridine reductase (NADPH)	No	Epimerase domain insertion
		LOC_Os04g44924	91	3.94e-07	(+)-neomenthol dehydrogenase / Monoterpenoid dehydrogenase	No	One more adh_short2 domain
		LOC_Os01g12710	144	6.63e-07	CHLOROPHYLL(IDE) B REDUCTASE NYC1, CHLOROPLASTIC-RELATED	Yes
		LOC_Os04g44980	109	8.97e-07	(+)-neomenthol dehydrogenase / Monoterpenoid dehydrogenase	No	Epimerase domain insertion
		LOC_Os01g70525	105	1.56e-06	NAD(P)-BINDING ROSSMANN-FOLD SUPERFAMILY PROTEIN-RELATED	Yes
		LOC_Os02g35170	196	2.96e-06	3-oxoacyl-[acyl-carrier-protein] reductase	Yes
		LOC_Os03g63290	275	3.4e-06	Carbonyl reductase (NADPH) / Xenobiotic ketone reductase // NADP-retinol dehydrogenase / Retinol dehydrogenase (NADP(+)	No	Epimerase domain insertion
		LOC_Os11g25160	97	3.52e-06	Reductases with broad range of substrate specificities // Predicted short chain-type dehydrogenase	No	KR domain deletion
		LOC_Os04g44950	132	8.76e-06	(+)-neomenthol dehydrogenase / Monoterpenoid dehydrogenase	No	KR domain deletion
	Z.mays	Zm00001d013015	269	2.89e-96	Zerumbone synthase	No	Epimerase domain insertion
		Zm00001d004048	268	2.51e-65	Reductases with broad range of substrate specificities	No	Epimerase domain insertion
		Zm00001d003841	269	2.36e-64	Reductases with broad range of substrate specificities	Yes
		Zm00001d047698	281	7.42e-54	Xanthoxin dehydrogenase / Xanthoxin oxidase	Yes
		Zm00001d028806	289	3.55e-52	Xanthoxin dehydrogenase / Xanthoxin oxidase	No	One more adh_short2 domain
		Zm00001d034731	262	1.15e-46	3-beta-hydroxy-Delta(5)-steroid dehydrogenase / Progesterone reductase	Yes
		Zm00001d022009	272	8.84e-42	Secoisolariciresinol dehydrogenase	No	Epimerase domain insertion
		Zm00001d049277	284	1.12e-36	Xanthoxin dehydrogenase / Xanthoxin oxidase	Yes
		Zm00001d022506	230	3.13e-33	Secoisolariciresinol dehydrogenase	Yes
		Zm00001d007705	272	8.65e-22	3(or 17)-beta-hydroxysteroid dehydrogenase	No	Epimerase domain insertion
		Zm00001d007700	272	8.65e-22	3(or 17)-beta-hydroxysteroid dehydrogenase	No	Epimerase domain insertion
		Zm00001d016550	260	3.12e-20	3-oxoacyl-[acyl-carrier-protein] reductase	Yes
		Zm00001d025201	260	1.4e-17	3-oxoacyl-[acyl-carrier-protein] reductase	Yes
		Zm00001d026290	269	1.86e-16	2,4-dienoyl-CoA reductase (NADPH) / 4-enoyl-CoA reductase (NADPH)	Yes
		Zm00001d002332	266	2.51e-15	2,4-dienoyl-CoA reductase (NADPH) / 4-enoyl-CoA reductase (NADPH)	Yes
		Zm00001d006796	265	7.13e-14	GLUCOSE AND RIBITOL DEHYDROGENASE HOMOLOG 1-RELATED	Yes
		Zm00001d020728	281	5.58e-13	15-hydroxyprostaglandin dehydrogenase (NAD(+)) / 15-hydroxyprostaglandin dehydrogenase // Allyl-alcohol dehydrogenase // 2-alkenal reductase (NADP(+)) / NADPH-dependent alkenal/one oxidoreductase // NADPH:quinone reductase / Zeta-crystallin	No	ADU_N domain insertion
		Zm00001d020727	206	1.91e-11	(+)-pulegone reductase	Yes
		Zm00001d011930	283	1.51e-10	Tropinone reductase I / Tropinone reductase // Tropinone reductase II / Tropinone reductase	Yes
		Zm00001d046627	137	2.84e-10	3-oxoacyl-[acyl-carrier-protein] reductase	No	One more adh_short2 domain
		Zm00001d019439	260	5.83e-10	dehydrogenase/reductase SDR family member 4 (DHRS4)	Yes
		Zm00001d048723	267	6.18e-10	Tropinone reductase I / Tropinone reductase // Tropinone reductase II / Tropinone reductase	Yes
		Zm00001d028575	273	4.62e-09	Tropinone reductase I / Tropinone reductase // Tropinone reductase II / Tropinone reductase	Yes
		Zm00001d007345	195	7.01e-09	11-beta-hydroxysteroid dehydrogenase / Corticosteroid 11-beta-dehydrogenase	Yes
		Zm00001d022303	132	8.71e-09	11-beta-hydroxysteroid dehydrogenase / Corticosteroid 11-beta-dehydrogenase	Yes
		Zm00001d049161	195	9.19e-09	11-beta-hydroxysteroid dehydrogenase / Corticosteroid 11-beta-dehydrogenase	Yes
		Zm00001d038897	274	5.22e-08	dehydrogenase/reductase SDR family member 4 (DHRS4)	Yes
		Zm00001d025923	151	7.26e-07	(+)-neomenthol dehydrogenase / Monoterpenoid dehydrogenase	No	Epimerase domain insertion
		Zm00001d003939	137	7.39e-07	11-beta-hydroxysteroid dehydrogenase / Corticosteroid 11-beta-dehydrogenase	Yes
		Zm00001d013022	95	8.54e-07	(+)-neomenthol dehydrogenase / Monoterpenoid dehydrogenase	No	One more adh_short2 domain
		Zm00001d004042	184	9.28e-07	3-oxoacyl-[acyl-carrier-protein] reductase	Yes
		Zm00001d016834	193	1.18e-06	3-oxoacyl-[acyl-carrier-protein] reductase	No	Epimerase domain insertion
		Zm00001d025921	91	1.93e-06	Non-specific serine/threonine protein kinase / Threonine-specific protein kinase	No	Lectin_legB, Pkinase and PK_Tyr_Ser-Thr domain insertion
		Zm00001d007189	91	2.18e-06	(+)-neomenthol dehydrogenase (E1.1.1.208)	No	Epimerase domain insertion
		Zm00001d048586	106	2.22e-06	Tropinone reductase I / Tropinone reductase	No	KR domain deletion and RVT_1 insertion
		Zm00001d031453	273	3.61e-06	3-oxoacyl-[acyl-carrier-protein] reductase	No	Epimerase domain insertion
		Zm00001d003938	133	7.4e-06	11-beta-hydroxysteroid dehydrogenase / Corticosteroid 11-beta-dehydrogenase	No	KR domain deletion
	P.trichocarpa	Potri.001G024300	270	1.78e-131	xanthoxin dehydrogenase (ABA2)	Yes
		Potri.004G199900	269	7.66e-77	(+)-borneol dehydrogenase	No	Epimerase domain insertion
		Potri.016G074000	272	9.46e-77	Secoisolariciresinol dehydrogenase	No	Epimerase domain insertion
		Potri.005G106100	277	9.84e-76	(+)-borneol dehydrogenase	Yes
		Potri.016G073800	269	4.71e-75	Secoisolariciresinol dehydrogenase	Yes
		Potri.006G206500	268	5.21e-75	Secoisolariciresinol dehydrogenase	Yes
		Potri.006G206800	268	9.15e-74	Secoisolariciresinol dehydrogenase	Yes
		Potri.004G200100	264	1.51e-73	(+)-borneol dehydrogenase	No	Epimerase domain insertion
		Potri.006G207100	272	4.83e-72	Secoisolariciresinol dehydrogenase	No	Epimerase domain insertion
		Potri.016G073700	268	9.99e-72	Secoisolariciresinol dehydrogenase	Yes
		Potri.016G073900	266	1.28e-70	Secoisolariciresinol dehydrogenase	Yes
		Potri.006G206400	268	3.46e-69	Secoisolariciresinol dehydrogenase	Yes
		Potri.006G206900	266	4.59e-65	(+)-borneol dehydrogenase	Yes
		Potri.016G129100	275	7.94e-64	SHORT-CHAIN DEHYDROGENASE REDUCTASE 2A	Yes
		Potri.006G206700	266	2.4e-63	Secoisolariciresinol dehydrogenase	Yes
		Potri.006G105900	275	4.87e-63	SHORT-CHAIN DEHYDROGENASE REDUCTASE 2A	Yes
		Potri.015G065600	261	2.25e-60	Isopiperitenol dehydrogenase	Yes
		Potri.019G125600	276	9.43e-60	SHORT-CHAIN DEHYDROGENASE REDUCTASE 2A	No	One more adh_short2 domain
		Potri.014G115300	269	3.09e-57	3(or 17)-beta-hydroxysteroid dehydrogenase	Yes
		Potri.002G236700	264	8.59e-55	ALCOHOL DEHYDROGENASE-LIKE PROTEIN	Yes
		Potri.014G135510	268	1.41e-54	Secoisolariciresinol dehydrogenase	No	Epimerase domain insertion
		Potri.014G145800	264	3.64e-52	ALCOHOL DEHYDROGENASE-LIKE PROTEIN	No	Epimerase domain insertion
		Potri.008G141800	276	3.62e-50	ALCOHOL DEHYDROGENASE (ATA1)	Yes
		Potri.015G065700	263	5.35e-47	Isopiperitenol dehydrogenase	No	3Beta_HSD domain insertion
		Potri.012G105700	261	1.53e-43	Isopiperitenol dehydrogenase	No	3Beta_HSD domain insertion
		Potri.012G105600	257	1.56e-41	Isopiperitenol dehydrogenase	No	3Beta_HSD domain insertion
		Potri.015G104800	257	7.2e-41	Isopiperitenol dehydrogenase	Yes
		Potri.010G100001	278	4.41e-39	ALCOHOL DEHYDROGENASE (ATA1)	No	KR domain deletion
		Potri.013G059000	263	2.36e-20	NAD(P)-BINDING ROSSMANN-FOLD SUPERFAMILY PROTEIN	No	Epimerase and Polysacc_synt_2 domain insertion
		Potri.011G022500	263	1.01e-19	dehydrogenase/reductase SDR family member 4 (DHRS4)	Yes
		Potri.008G178700	260	1.54e-19	3-OXOACYL-[ACYL-CARRIER-PROTEIN] REDUCTASE, CHLOROPLASTIC	Yes
		Potri.010G056100	260	3.76e-19	3-OXOACYL-[ACYL-CARRIER-PROTEIN] REDUCTASE, CHLOROPLASTIC	Yes
		Potri.011G022400	268	4.7e-19	dehydrogenase/reductase SDR family member 4 (DHRS4)	Yes
		Potri.004G200001	78	7.85e-19	Secoisolariciresinol dehydrogenase	No	KR domain deletion
		Potri.008G149201	271	1.2e-18	GLUCOSE AND RIBITOL DEHYDROGENASE HOMOLOG 1-RELATED	Yes
		Potri.019G033500	262	2.69e-18	LDEHYDE REDUCTASE-RELATED	Yes
		Potri.006G025400	271	1.53e-17	2,4-dienoyl-CoA reductase (NADPH) / 4-enoyl-CoA reductase (NADPH)	Yes
		Potri.013G059100	267	1.99e-17	NAD(P)-BINDING ROSSMANN-FOLD SUPERFAMILY PROTEIN	Yes
		Potri.013G023900	263	1.07e-16	GLUCOSE AND RIBITOL DEHYDROGENASE HOMOLOG 1-RELATED	Yes
		Potri.012G125900	267	2.91e-16	2,4-dienoyl-CoA reductase (NADPH) / 4-enoyl-CoA reductase (NADPH)	Yes
		Potri.016G048900	130	3.06e-14	KR domain (KR) // Enoyl-(Acyl carrier protein) reductase (adh_short_C2)	Yes
		Potri.005G039300	281	3.86e-11	Tropinone reductase I / Tropinone reductase // Tropinone reductase II / Tropinone reductase	Yes
		Potri.010G092400	220	4.75e-11	GLUCOSE AND RIBITOL DEHYDROGENASE HOMOLOG 1-RELATED	No	KR domain deletion
		Potri.001G244900	270	5.8e-11	Tropinone reductase 1 (TR1)	Yes
		Potri.005G039500	279	2.65e-10	NAD(P)-BINDING ROSSMANN-FOLD SUPERFAMILY PROTEIN-RELATED	Yes
		Potri.016G035200	277	5.35e-10	3-oxoacyl-[acyl-carrier-protein] reductase	Yes
		Potri.006G089700	266	5.99e-10	Tropinone reductase 1 (TR1)	Yes
		Potri.006G089800	265	6.06e-10	Tropinone reductase 1 (TR1)	No	Epimerase domain insertion
		Potri.008G059100	268	6.53e-10	Tropinone reductase 1 (TR1)	Yes
		Potri.012G102000	97	6.57e-10	11-beta-hydroxysteroid dehydrogenase / Corticosteroid 11-beta-dehydrogenase	Yes
		Potri.019G033600	263	1.26e-09	ALDEHYDE REDUCTASE-RELATED	Yes
		Potri.004G228533	191	1.44e-09	3-oxoacyl-[acyl-carrier-protein] reductase	Yes
		Potri.013G026000	279	7.07e-09	Tropinone reductase 1 (TR1)	Yes
		Potri.009G103000	203	2.09e-08	15-hydroxyprostaglandin dehydrogenase (NAD(+)) / 15-hydroxyprostaglandin dehydrogenase	No	KR domain deletion, ADU_N and ADH_zinc domain deletion
		Potri.016G048800	137	2.96e-08	11-beta-hydroxysteroid dehydrogenase / Corticosteroid 11-beta-dehydrogenase	Yes
		Potri.005G080900	208	2.5e-07	Acylglycerone-phosphate reductase / Palmitoyldihydroxyacetone-phosphate reductase	No	DUF1776 domain insertion
		Potri.001G245000	280	5.51e-07	TROPINONE REDUCTASE-RELATED	Yes
		Potri.014G080000	92	6.18e-07	(+)-neomenthol dehydrogenase (E1.1.1.208)	No	One more adh_short2 domain
		Potri.002G156600	92	6.51e-07	(+)-neomenthol dehydrogenase / Monoterpenoid dehydrogenase	Yes
		Potri.002G156300	92	1.08e-06	(+)-neomenthol dehydrogenase / Monoterpenoid dehydrogenase	No	One more adh_short2 domain
		Potri.014G080100	90	1.08e-06	(+)-neomenthol dehydrogenase / Monoterpenoid dehydrogenase	No	KR domain deletion
		Potri.007G086600	195	1.22e-06	Acylglycerone-phosphate reductase / Palmitoyldihydroxyacetone-phosphate reductase	No	DUF1776 and Epimerase domain insertion
		Potri.002G156800	92	1.32e-06	(+)-neomenthol dehydrogenase (E1.1.1.208)	No	One more adh_short_C,adh_short_C2 domain
		Potri.004G235500	94	4.74e-06	(+)-neomenthol dehydrogenase (E1.1.1.208)	Yes
		Potri.004G235600	94	5.81e-06	(+)-neomenthol dehydrogenase (E1.1.1.208)	Yes
		Potri.012G087800	125	8.72e-06	NAD(P)-BINDING ROSSMANN-FOLD SUPERFAMILY PROTEIN	Yes
	V.vinifera	VIT_213s0019g01010	271	3.2e-123	xanthoxin dehydrogenase (ABA2)	Yes
		VIT_206s0080g01020	269	3.95e-78	(+)-borneol dehydrogenase	Yes
		VIT_208s0007g02700	266	2.05e-75	Secoisolariciresinol dehydrogenase	Yes
		VIT_208s0007g02630	266	3.26e-75	Secoisolariciresinol dehydrogenase	Yes
		VIT_208s0007g02720	271	4.27e-75	(+)-borneol dehydrogenase	No	Epimerase domain insertion
		VIT_206s0080g01000	264	6.04e-75	(+)-borneol dehydrogenase	Yes
		VIT_208s0007g02670	271	3.61e-72	Secoisolariciresinol dehydrogenase	Yes
		VIT_208s0007g02640	268	3.98e-72	Secoisolariciresinol dehydrogenase	Yes
		VIT_208s0007g02660	265	5.62e-71	Secoisolariciresinol dehydrogenase	Yes
		VIT_206s0080g00980	270	2.65e-70	(+)-borneol dehydrogenase	No	Epimerase domain insertion
		VIT_206s0080g00990	260	7.94e-70	Secoisolariciresinol dehydrogenase	No	Epimerase domain insertion
		VIT_208s0058g00790	277	3.77e-64	SHORT-CHAIN DEHYDROGENASE REDUCTASE 2A	Yes
		VIT_208s0007g02710	265	1.08e-63	Secoisolariciresinol dehydrogenase	Yes
		VIT_207s0005g02180	268	2.04e-55	3-beta-hydroxy-Delta(5)-steroid dehydrogenase / Progesterone reductase	No	One more adh_short_C,adh_short_C2 domain
		VIT_214s0068g01210	263	3.53e-52	NAD(P)-BINDING ROSSMANN-FOLD SUPERFAMILY PROTEIN	Yes
		VIT_201s0137g00030	277	7.4e-49	ALCOHOL DEHYDROGENASE (ATA1)	Yes
		VIT_217s0000g05600	263	1.79e-48	Isopiperitenol dehydrogenase	Yes
		VIT_206s0004g07540	112	5.08e-23	SHORT-CHAIN DEHYDROGENASE REDUCTASE 2A	No	KR domain deletion
		VIT_214s0128g00340	263	1.03e-20	GLUCOSE AND RIBITOL DEHYDROGENASE HOMOLOG 1-RELATED	Yes
		VIT_201s0011g01520	271	7.6e-20	peroxisomal 2,4-dienoyl-CoA reductase (DECR2)	Yes
		VIT_217s0000g01840	260	4.48e-19	3-oxoacyl- (fabG)	Yes
		VIT_219s0085g00500	271	1.48e-18	peroxisomal 2,4-dienoyl-CoA reductase (DECR2)	Yes
		VIT_208s0007g07520	264	4.98e-18	NAD(P)-BINDING ROSSMANN-FOLD SUPERFAMILY PROTEIN	Yes
		VIT_208s0007g07530	261	2.46e-17	3-oxoacyl- (fabG)	Yes
		VIT_201s0010g02670	261	8.3e-17	3-oxoacyl- (fabG)	Yes
		VIT_208s0007g02690	58	2.81e-14	Secoisolariciresinol dehydrogenase	No	adh_short_C and KR domain deletion
		VIT_208s0007g02730	109	1.23e-12	Secoisolariciresinol dehydrogenase	No	adh_short_C and KR domain deletion
		VIT_217s0000g05580	96	4.42e-12	3(or 17)-beta-hydroxysteroid dehydrogenase	No	KR domain deletion
		VIT_208s0040g01200	279	1.18e-10	3-oxoacyl-[acyl-carrier-protein] reductase	Yes
		VIT_213s0019g02130	273	6.98e-10	NAD(P)-BINDING ROSSMANN-FOLD SUPERFAMILY PROTEIN	Yes
		VIT_208s0007g00900	264	8.29e-10	Tropinone reductase 1 (TR1)	Yes
		VIT_201s0146g00070	122	1.34e-09	11-beta-hydroxysteroid dehydrogenase / Corticosteroid 11-beta-dehydrogenase	Yes
		VIT_217s0000g05592	51	1.78e-09	3(or 17)-beta-hydroxysteroid dehydrogenase	Yes
		VIT_203s0063g00610	201	1.98e-09	15-hydroxyprostaglandin dehydrogenase (NAD(+)) / 15-hydroxyprostaglandin dehydrogenase	Yes	ADU_N and ADH_zinc domain insertion
		VIT_206s0004g05370	258	2.31e-09	NAD(P)-BINDING ROSSMANN-FOLD SUPERFAMILY PROTEIN-RELATED	Yes
		VIT_206s0004g05280	273	3.14e-09	short chain dehydrogenase (adh_short) // KR domain (KR) // Enoyl-(Acyl carrier protein) reductase (adh_short_C2)	Yes
		VIT_213s0019g02140	271	4.38e-09	NAD(P)-BINDING ROSSMANN-FOLD SUPERFAMILY PROTEIN-RELATED	No	Epimerase domain insertion
		VIT_206s0004g05430	270	7.34e-09	Tropinone reductase 1 (TR1)	Yes
		VIT_213s0019g02170	262	8.9e-09	NAD(P)-BINDING ROSSMANN-FOLD SUPERFAMILY PROTEIN-RELATED	No	Epimerase domain insertion
		VIT_208s0007g00890	264	1.08e-08	Tropinone reductase 1 (TR1)	No	Epimerase domain insertion
		VIT_212s0035g01780	249	2.31e-08	3-oxoacyl-[acyl-carrier-protein] reductase	No	F420_oxidored and NAD_binding_2 domain insertion
		VIT_215s0046g03590	116	6.85e-08	(+)-neomenthol dehydrogenase / Monoterpenoid dehydrogenase	No	One more adh_short_C, adh_short_C2 domain
		VIT_215s0046g03580	116	1.63e-07	Tropinone reductase 1 (TR1)	Yes
		VIT_215s0046g03650	91	1.84e-07	(+)-neomenthol dehydrogenase / Monoterpenoid dehydrogenase	No	One more adh_short_C2 domain
		VIT_208s0040g01210	274	2.03e-07	3-oxoacyl-[acyl-carrier-protein] reductase	No	KR domain deletion
		VIT_207s0031g01250	217	2.33e-07	SHORT-CHAIN DEHYDROGENASE/REDUCTASE FAMILY PROTEIN	No	DUF1776 and Epimerase domain insertion
		VIT_215s0046g03600	102	2.66e-07	(+)-neomenthol dehydrogenase (E1.1.1.208)	Yes
		VIT_211s0016g03890	134	8.38e-07	CHLOROPHYLL(IDE) B REDUCTASE NYC1, CHLOROPLASTIC-RELATED	Yes
		VIT_215s0046g03570	98	1.59e-06	3-oxoacyl-[acyl-carrier-protein] reductase	Yes
		VIT_208s0007g00920	265	1.71e-06	(+)-neomenthol dehydrogenase / Monoterpenoid dehydrogenase	No	One more adh_short_C, adh_short_C2 domain
		VIT_217s0000g01040	90	2.17e-06	11-beta-hydroxysteroid dehydrogenase / Corticosteroid 11-beta-dehydrogenase	Yes
		VIT_201s0146g00090	127	2.43e-06	11-beta-hydroxysteroid dehydrogenase / Corticosteroid 11-beta-dehydrogenase	Yes
		VIT_217s0000g05610	42	3.84e-06	3-beta-hydroxy-Delta(5)-steroid dehydrogenase / Progesterone reductase	No	adh_short_Cand KR domain deletion
		VIT_206s0061g00620	92	3.91e-06	(+)-neomenthol dehydrogenase / Monoterpenoid dehydrogenase	No	One more adh_short2 domain
		VIT_205s0020g02840	120	4.09e-06	3-dehydrosphinganine reductase / KTS reductase	No	Epimerase domain insertion
		VIT_204s0023g00860	252	4.43e-06	Carbonyl reductase (NADPH) / Xenobiotic ketone reductase // NADP-retinol dehydrogenase / Retinol dehydrogenase (NADP(+)	No	Polysacc_synt_2 domain insertion
		VIT_201s0010g00590	188	4.69e-06	CHLOROPHYLL(IDE) B REDUCTASE NOL, CHLOROPLASTIC	No	KR domain deletion
		VIT_206s0061g00670	92	5.19e-06	(+)-neomenthol dehydrogenase / Monoterpenoid dehydrogenase	No	One more adh_short2 domain
	Z.marina	Zosma04g20700	261	1.86e-79	Zerumbone synthase	No	Fe_bilin_red domain insertion
		Zosma06g14010	265	3.32e-69	Secoisolariciresinol dehydrogenase	Yes
		Zosma01g37870	265	3.07e-21	NAD(P)-BINDING ROSSMANN-FOLD SUPERFAMILY PROTEIN	Yes
		Zosma03g17690	270	7.33e-18	dehydrogenase/reductase SDR family member 4 (DHRS4)	Yes
		Zosma03g22600	273	1.65e-17	2,4-dienoyl-CoA reductase (NADPH) / 4-enoyl-CoA reductase (NADPH)	Yes
		Zosma03g33130	259	1.78e-16	3-OXOACYL-[ACYL-CARRIER-PROTEIN] REDUCTASE, CHLOROPLASTIC	Yes
		Zosma03g12010	266	1.35e-15	3-oxoacyl-[acyl-carrier-protein] reductase	Yes
		Zosma05g21280	268	3.22e-13	Glucose 1-dehydrogenase (NAD(P)(+)	Yes
		Zosma05g10420	190	4.3e-09	3-oxoacyl-[acyl-carrier-protein] reductase	No	Epimerase domain insertion
		Zosma01g29330	200	5.35e-08	15-hydroxyprostaglandin dehydrogenase (NAD(+)) / 15-hydroxyprostaglandin dehydrogenase	No	ADU_N and ADH_zinc domain insertion
		Zosma07g01850	257	6.65e-08	Tyrosine ammonia-lyase / Tyrase // Tyrosine 2,3-aminomutase / Tyrosine alpha,beta-mutase	No	Epimerase,3Beta_HSD,Polysacc_synt_2,NmrA,Lip_A_acyltrans and Lyase_aromatic domain insertion
		Zosma01g29760	215	3.88e-07	SHORT-CHAIN DEHYDROGENASE/REDUCTASE FAMILY PROTEIN	Yes
		Zosma01g16080	263	5.45e-07	Tropinone reductase I / Tropinone reductase	Yes
		Zosma04g16690	206	1e-06	3-dehydrosphinganine reductase / KTS reductase	Yes
		Zosma06g12190	148	1.14e-06	Chlorophyll(ide) b reductase / Chlorophyll b reductase	Yes
		Zosma05g11200	120	2.53e-06	Very-long-chain 3-oxoacyl-CoA reductase / Very-long-chain beta-ketoacyl-CoA reductase	No	Epimerase domain insertion
		Zosma06g06460	265	8.83e-06	Tropinone reductase II / Tropinone reductase	Yes
Relict	A.trichopoda	AmTr_v1.0_scaffold00053	270	1.61e-87	XANTHOXIN DEHYDROGENASE	Yes
		AmTr_v1.0_scaffold00030	267	1.72e-73	Reductases with broad range of substrate specificities	Yes
		AmTr_v1.0_scaffold00023	268	2.93e-64	Xanthoxin dehydrogenase / Xanthoxin oxidase	Yes
		AmTr_v1.0_scaffold00057	277	2.39e-63	Reductases with broad range of substrate specificities	No	Epimerase domain insertion
		AmTr_v1.0_scaffold00002	274	3.15e-61	3-beta-hydroxy-Delta(5)-steroid dehydrogenase / Progesterone reductase	Yes
		AmTr_v1.0_scaffold00003	276	9.87e-57	3-beta-hydroxy-Delta(5)-steroid dehydrogenase / Progesterone reductase	Yes
		AmTr_v1.0_scaffold00016	266	2.14e-53	Reductases with broad range of substrate specificities	No	Epimerase domain insertion
		AmTr_v1.0_scaffold00044	271	2e-43	Xanthoxin dehydrogenase / Xanthoxin oxidase	No	KR domain deletion
		AmTr_v1.0_scaffold00005	261	4e-20	3-OXOACYL-[ACYL-CARRIER-PROTEIN] REDUCTASE, CHLOROPLASTIC	Yes
		AmTr_v1.0_scaffold00004	274	1.21e-19	2,4-dienoyl-CoA reductase (NADPH) / 4-enoyl-CoA reductase (NADPH)	Yes
		AmTr_v1.0_scaffold00074	261	3.47e-18	KR domain (KR)	Yes
		AmTr_v1.0_scaffold00012	262	4.28e-11	Tropinone reductase II / Tropinone reductase	Yes
		AmTr_v1.0_scaffold00099	191	4.52e-09	Reductases with broad range of substrate specificities	No	Epimerase domain insertion
		AmTr_v1.0_scaffold00126	209	7.89e-09	15-hydroxyprostaglandin dehydrogenase (NAD(+)) / 15-hydroxyprostaglandin dehydrogenase	Yes
		AmTr_v1.0_scaffold00022	272	1.56e-08	Reductases with broad range of substrate specificities	Yes
		AmTr_v1.0_scaffold00010	206	2.99e-07	Carbonyl reductase (NADPH) / Xenobiotic ketone reductase // NADP-retinol dehydrogenase / Retinol dehydrogenase (NADP(+)	Yes
		AmTr_v1.0_scaffold00066	252	4.5e-07	Carbonyl reductase (NADPH) / Xenobiotic ketone reductase // NADP-retinol dehydrogenase / Retinol dehydrogenase (NADP(+)	No	Epimerase and Polysacc_synt_2 domain insertion
		AmTr_v1.0_scaffold00059	195	2.63e-06	CHLOROPHYLL(IDE) B REDUCTASE NOL, CHLOROPLASTIC	Yes
Gymnosperm	T.plicata	Thupl.29377418s0020	269	1.66e-74	(+)-borneol dehydrogenase	No	Epimerase domain insertion
		Thupl.29380638s0003	271	6.29e-74	Secoisolariciresinol dehydrogenase	No	Epimerase domain insertion
		Thupl.29380638s0008	269	1.26e-71	(+)-borneol dehydrogenase	Yes
		Thupl.29377589s0011	271	2.32e-71	Xanthoxin dehydrogenase / Xanthoxin oxidase	No	Epimerase domain insertion
		Thupl.29380638s0007	269	3.38e-71	(+)-borneol dehydrogenase	No	Epimerase domain insertion
		Thupl.29380638s0001	271	6.69e-69	Xanthoxin dehydrogenase / Xanthoxin oxidase	Yes
		Thupl.29381469s0034	270	8.37e-69	(+)-borneol dehydrogenase // Zerumbone synthase	No	Epimerase domain insertion
		Thupl.29377589s0012	272	8.84e-69	Xanthoxin dehydrogenase / Xanthoxin oxidase	No	Epimerase domain insertion
		Thupl.29379814s0002	272	3.93e-68	Xanthoxin dehydrogenase / Xanthoxin oxidase	No	Epimerase and 3Beta_HSD domain insertion
		Thupl.29377589s0009	256	2.19e-67	Xanthoxin dehydrogenase / Xanthoxin oxidase	No	Epimerase domain insertion
		Thupl.29377589s0006	268	3.26e-66	Xanthoxin dehydrogenase / Xanthoxin oxidase	Yes
		Thupl.29381469s0035	270	1.43e-65	xanthoxin dehydrogenase (ABA2)	Yes
		Thupl.29381926s0003	290	4.78e-65	3-beta-hydroxy-Delta(5)-steroid dehydrogenase / Progesterone reductase // 3(or 17)-beta-hydroxysteroid dehydrogenase	No	adh_short and 3Beta_HSD domain insertion
		Thupl.29377589s0003	268	1.55e-64	Xanthoxin dehydrogenase / Xanthoxin oxidase	Yes
		Thupl.29380432s0004	273	3.59e-63	Xanthoxin dehydrogenase / Xanthoxin oxidase	No	Epimerase domain insertion
		Thupl.29380434s0006	272	9.1e-63	Xanthoxin dehydrogenase / Xanthoxin oxidase	Yes
		Thupl.29377589s0013	264	1.12e-62	Xanthoxin dehydrogenase / Xanthoxin oxidase	Yes
		Thupl.29377589s0026	264	3.14e-61	Zerumbone synthase	No	KR domain deletion
		Thupl.29379814s0001	270	7.44e-61	Xanthoxin dehydrogenase / Xanthoxin oxidase	No	adh_short and 3Beta_HSD domain insertion
		Thupl.29377866s0017	268	1.81e-60	Secoisolariciresinol dehydrogenase	Yes
		Thupl.29377589s0015	269	8.01e-60	Xanthoxin dehydrogenase / Xanthoxin oxidase	Yes
		Thupl.29381469s0032	275	1.65e-59	Xanthoxin dehydrogenase / Xanthoxin oxidase	Yes
		Thupl.29381469s0030	277	2.3e-59	Xanthoxin dehydrogenase / Xanthoxin oxidase	Yes
		Thupl.29381469s0029	277	2.73e-59	Xanthoxin dehydrogenase / Xanthoxin oxidase	No	Epimerase domain insertion
		Thupl.29377589s0022	263	9.19e-59	Xanthoxin dehydrogenase / Xanthoxin oxidase	No	Epimerase domain insertion
		Thupl.29380638s0005	271	1.41e-58	(+)-borneol dehydrogenase	No	Epimerase and 3Beta_HSD domain insertion
		Thupl.29380638s0002	271	2.06e-58	(+)-borneol dehydrogenase	No	Epimerase and 3Beta_HSD domain insertion
		Thupl.29381469s0028	264	3.58e-57	Xanthoxin dehydrogenase / Xanthoxin oxidase	No
		Thupl.29377589s0027	279	5.49e-57	Xanthoxin dehydrogenase / Xanthoxin oxidase	No	3Beta_HSD domain insertion
		Thupl.29380638s0006	271	6.33e-57	Xanthoxin dehydrogenase / Xanthoxin oxidase	Yes
		Thupl.29377835s0002	278	2.31e-53	3(or 17)-beta-hydroxysteroid dehydrogenase	Yes
		Thupl.29379412s0001	271	7.85e-50	ALCOHOL DEHYDROGENASE (ATA1)	Yes
		Thupl.29381545s0007	278	1.09e-48	2-(R)-hydroxypropyl-CoM dehydrogenase / 2-(2-(R)-hydroxypropylthio)ethanesulfonate dehydrogenase	Yes
		Thupl.29377589s0023	212	1.44e-48	Xanthoxin dehydrogenase / Xanthoxin oxidase // Zerumbone synthase	Yes
		Thupl.29378218s0001	266	3.4e-46	Xanthoxin dehydrogenase / Xanthoxin oxidase // Secoisolariciresinol dehydrogenase	Yes
		Thupl.29377589s0010	265	1.13e-45	ALCOHOL DEHYDROGENASE (ATA1)	Yes
		Thupl.29380915s0006	219	1.96e-44	Xanthoxin dehydrogenase / Xanthoxin oxidase	Yes
		Thupl.29381469s0033	273	5.39e-44	Momilactone-A synthase / Momilactone A synthase	No	KR domain deletion
		Thupl.29377589s0016	197	1.83e-43	Xanthoxin dehydrogenase / Xanthoxin oxidase	No	Epimerase domain insertion
		Thupl.29377589s0025	176	5.8e-42	(+)-borneol dehydrogenase // Zerumbone synthase	No	3Beta_HSD domain insertion
		Thupl.29379814s0004	177	1.78e-39	Secoisolariciresinol dehydrogenase	No	Epimerase and 3Beta_HSD domain insertion
		Thupl.29380638s0004	175	2.47e-35	Xanthoxin dehydrogenase / Xanthoxin oxidase	No	KR domain deletion
		Thupl.29381545s0006	272	4.23e-32	(+)-borneol dehydrogenase // Zerumbone synthase	No	KR domain deletion
		Thupl.29343599s0001	235	3.79e-26	Xanthoxin dehydrogenase / Xanthoxin oxidase	No	KR domain deletion
		Thupl.29381634s0003	259	1.02e-25	3-oxoacyl- (fabG)	Yes
		Thupl.29377589s0017	134	1.71e-25	Secoisolariciresinol dehydrogenase	Yes
		Thupl.28772707s0001	259	2.83e-25	3-oxoacyl- (fabG)	Yes
		Thupl.29381905s0005	263	2.04e-22	GLUCOSE AND RIBITOL DEHYDROGENASE HOMOLOG 1-RELATED	Yes
		Thupl.29380088s0002	255	4.19e-20	3-oxoacyl- (fabG)	No	Epimerase domain insertion
		Thupl.29379397s0002	259	2.42e-19	3-oxoacyl- (fabG)	Yes
		Thupl.29381143s0004	254	2.63e-19	3-oxoacyl- (fabG)	Yes
		Thupl.29379963s0001	265	4.37e-19	GLUCOSE AND RIBITOL DEHYDROGENASE HOMOLOG 1-RELATED	Yes
		Thupl.29380088s0001	260	1.58e-18	3-oxoacyl- (fabG)	No	Epimerase domain insertion
		Thupl.29381143s0001	260	1.58e-18	3-oxoacyl- (fabG)	No	Epimerase domain insertion
		Thupl.29379397s0003	250	2e-17	3-oxoacyl- (fabG)	No	Epimerase domain insertion
		Thupl.29364065s0002	254	8.75e-17	3-OXOACYL-[ACYL-CARRIER-PROTEIN] REDUCTASE, CHLOROPLASTIC	Yes
		Thupl.29379046s0012	263	1.11e-16	GLUCOSE AND RIBITOL DEHYDROGENASE HOMOLOG 1-RELATED	No	KR domain deletion
		Thupl.29380174s0004	264	4.4e-16	3-oxoacyl-[acyl-carrier-protein] reductase	Yes
		Thupl.29368051s0001	216	4.91e-16	NAD(P)-BINDING ROSSMANN-FOLD SUPERFAMILY PROTEIN	No	KR domain deletion
		Thupl.29381143s0003	261	5.18e-15	3-oxoacyl-[acyl-carrier-protein] reductase	Yes
		Thupl.29379046s0010	268	9.09e-15	Isopiperitenol dehydrogenase // Carveol dehydrogenase	Yes
		Thupl.29377590s0016	269	1.09e-13	3-oxoacyl-[acyl-carrier-protein] reductase	Yes
		Thupl.29381979s0001	88	3.5e-12	peroxisomal 2,4-dienoyl-CoA reductase (DECR2)	Yes
		Thupl.29348433s0001	260	9.6e-11	dehydrogenase/reductase SDR family member 4 (DHRS4)	Yes
		Thupl.29378743s0015	206	1.2e-09	15-hydroxyprostaglandin dehydrogenase (NAD(+)) / 15-hydroxyprostaglandin dehydrogenase	Yes
		Thupl.29377784s0008	131	6.18e-09	11-BETA-HYDROXYSTEROID DEHYDROGENASE-LIKE 2	Yes
		Thupl.29381594s0057	90	5.73e-08	(+)-neomenthol dehydrogenase (E1.1.1.208)	No	Epimerase domain insertion
		Thupl.29377261s0001	277	6.01e-08	Tropinone reductase 1 (TR1)	Yes
		Thupl.29381594s0059	90	6.31e-08	Salutaridine reductase (NADPH)	No	Epimerase domain insertion
		Thupl.29379354s0004	194	8.43e-08	Carbonyl reductase (NADPH) / Xenobiotic ketone reductase // NADP-retinol dehydrogenase / Retinol dehydrogenase (NADP(+)	No	Polysacc_synt_2 domain insertion
		Thupl.29378756s0009	106	2.93e-07	peroxisomal 2,4-dienoyl-CoA reductase (DECR2)	No	KR domain deletion
		Thupl.29381594s0051	91	3.59e-07	Salutaridine reductase (NADPH)	No	Epimerase domain insertion
		Thupl.29381594s0047	90	6.4e-07	Salutaridine reductase (NADPH)	No	KR domain deletion
		Thupl.29382104s0004	134	1.08e-06	11-BETA-HYDROXYSTEROID DEHYDROGENASE-LIKE 5	No	Epimerase domain insertion
		Thupl.29382247s0001	88	1.72e-06	carbonyl reductase 1 (CBR1)	No	Epimerase domain insertion
		Thupl.29381692s0005	91	3.39e-06	short chain dehydrogenase (adh_short) // Enoyl-(Acyl carrier protein) reductase (adh_short_C2)	No	One more adh_short2 domain
		Thupl.29381692s0002	119	3.45e-06	(+)-neomenthol dehydrogenase / Monoterpenoid dehydrogenase	Yes
		Thupl.29381594s0053	91	5.89e-06	(+)-neomenthol dehydrogenase (E1.1.1.208)	No	One more adh_short domain
		Thupl.29378638s0001	129	7.45e-06	WW domain-containing oxidoreductase (WWOX)	Yes
Fern	C.richardii	Ceric.08G056900	271	1.99e-63	3-beta-hydroxy-Delta(5)-steroid dehydrogenase / Progesterone reductase // Xanthoxin dehydrogenase / Xanthoxin oxidase // 3(or 17)-beta-hydroxysteroid dehydrogenase	Yes
		Ceric.17G061200	274	4.55e-60	3-HYDROXYBUTYRATE DEHYDROGENASE TYPE 2	Yes
		Ceric.17G054600	269	8.51e-60	Xanthoxin dehydrogenase / Xanthoxin oxidase // Zerumbone synthase	Yes
		Ceric.17G054400	270	8.41e-59	Xanthoxin dehydrogenase / Xanthoxin oxidase	Yes
		Ceric.17G054700	268	1.51e-58	Xanthoxin dehydrogenase / Xanthoxin oxidase	Yes
		Ceric.17G054500	267	1.61e-50	Xanthoxin dehydrogenase / Xanthoxin oxidase	No	KR domain deletion
		Ceric.09G025200	269	4.4e-50	Xanthoxin dehydrogenase / Xanthoxin oxidase	Yes
		Ceric.24G057200	267	9.26e-47	Xanthoxin dehydrogenase / Xanthoxin oxidase // Zerumbone synthase	No	Epimerase domain insertion
		Ceric.05G011700	261	3.12e-42	Xanthoxin dehydrogenase / Xanthoxin oxidase // Zerumbone synthase	No	KR domain deletion
		Ceric.05G011800	261	1.32e-41	3-beta-hydroxy-Delta(5)-steroid dehydrogenase / Progesterone reductase // 3(or 17)-beta-hydroxysteroid dehydrogenase	Yes
		Ceric.09G037200	256	1.52e-26	Reductases with broad range of substrate specificities	No	Epimerase and Polysacc_synt_2 domain insertion
		Ceric.09G035000	258	1.57e-26	3-oxoacyl- (fabG)	No	Epimerase domain insertion
		Ceric.09G037100	258	1.74e-26	ALDEHYDE REDUCTASE-RELATED	No	Epimerase and Polysacc_synt_2 domain insertion
		Ceric.09G035100	258	9.07e-26	3-oxoacyl- (fabG)	No	Epimerase and Polysacc_synt_2 domain insertion
		Ceric.18G030400	266	1.16e-24	SHORT-CHAIN DEHYDROGENASE/REDUCTASE FAMILY PROTEIN	Yes
		Ceric.05G096700	268	4.04e-24	SHORT-CHAIN DEHYDROGENASE/REDUCTASE FAMILY PROTEIN	Yes
		Ceric.13G070400	261	7.08e-24	3-oxoacyl- (fabG)	No	Epimerase domain insertion
		Ceric.01G052800	264	3.06e-19	dehydrogenase/reductase SDR family member 4 (DHRS4)	Yes
		Ceric.22G041700	265	6.58e-19	2,4-dienoyl-CoA reductase (NADPH) / 4-enoyl-CoA reductase	Yes
		Ceric.14G057000	254	2.54e-18	3-OXOACYL-[ACYL-CARRIER-PROTEIN] REDUCTASE, CHLOROPLASTIC	Yes
		Ceric.07G007400	261	1.9e-17	dehydrogenase/reductase SDR family member 4 (DHRS4)	Yes
		Ceric.07G060600	264	3.61e-17	GLUCOSE AND RIBITOL DEHYDROGENASE HOMOLOG 1-RELATED	Yes
		Ceric.09G036900	258	3.75e-17	ALDEHYDE REDUCTASE-RELATED	No	adh_short2 and Epimerase domain insertion
		Ceric.09G037000	258	3.75e-17	ALDEHYDE REDUCTASE-RELATED	No	adh_short2 and Epimerase domain insertion
		Ceric.09G036800	135	6.42e-14	Glucose 1-dehydrogenase (NAD(P)(+)	No	Epimerase and Polysacc_synt_2 domain insertion
		Ceric.29G063400	261	7.92e-14	ROSSMANN-FOLD NAD(P)-BINDING DOMAIN-CONTAINING PROTEIN	Yes
		Ceric.11G055500	135	1.38e-11	11-beta-hydroxysteroid dehydrogenase / Corticosteroid 11-beta-dehydrogenase	Yes
		Ceric.09G037300	159	9e-11	ALDEHYDE REDUCTASE-RELATED	No	KR domain deletion
		Ceric.07G056300	273	5.77e-10	Tropinone reductase I / Tropinone reductase // Tropinone reductase II / Tropinone reductase	No	Polysacc_synt_2 domain insertin
		Ceric.07G090000	198	1.3e-09	CHLOROPHYLL(IDE) B REDUCTASE NOL, CHLOROPLASTIC	No	Polysacc_synt_2 domain insertin
		Ceric.22G064000	91	4.69e-09	11-BETA-HYDROXYSTEROID DEHYDROGENASE-LIKE 5	Yes
		Ceric.04G108500	98	2.18e-08	11-BETA-HYDROXYSTEROID DEHYDROGENASE-LIKE 5	Yes
		Ceric.09G036700	145	4.82e-08	ALDEHYDE REDUCTASE-RELATED	No	KR domain deletion
		Ceric.37G063800	95	7e-08	11-BETA-HYDROXYSTEROID DEHYDROGENASE 1A	Yes
		Ceric.30G069400	92	1.38e-07	11-BETA-HYDROXYSTEROID DEHYDROGENASE-LIKE 2	Yes
		Ceric.33G016100	127	1.79e-07	WW domain-containing oxidoreductase (WWOX)	No	Epimerase domain insertion
		Ceric.07G035800	92	4.04e-07	11-BETA-HYDROXYSTEROID DEHYDROGENASE-LIKE 2	Yes
		Ceric.16G003900	161	1.25e-06	chlorophyll(ide) b reductase (NOL, NYC1)	No	adh_short domain insertion
		Ceric.38G064100	128	1.31e-06	(+)-neomenthol dehydrogenase / Monoterpenoid	No	adh_short and adh_short2 domain insertion
		Ceric.18G059300	130	1.4e-06	(+)-neomenthol dehydrogenase / Monoterpenoid dehydrogenase	No	Epimerase domain insertion
		Ceric.06G041200	90	2.96e-06	11-BETA-HYDROXYSTEROID DEHYDROGENASE-LIKE 2	Yes
		Ceric.24G009700	96	3.78e-06	OXIDOREDUCTASE-LIKE PROTEIN SRL4	No	adh_short,adh_short2 and Epimerase domain insertion
		Ceric.14G002200	201	9.45e-06	dehydrogenase/reductase SDR family member 7 (DHRS7)	Yes
		Ceric.03G003500	95	9.68e-06	15-hydroxyprostaglandin dehydrogenase (NAD(+)) / 15-hydroxyprostaglandin dehydrogenase	No	ADU_N and ADH_zinc domain insertion
Lycophyte	S.moellendorffii	88869	278	2.64e-55	NAD(P)-BINDING ROSSMANN-FOLD SUPERFAMILY PROTEIN	No	Epimerase domain insertion
		93705	283	4.13e-55	2-(R)-hydroxypropyl-CoM dehydrogenase / 2-(2-(R)-hydroxypropylthio)ethanesulfonate dehydrogenase	Yes
		229892	265	1.02e-54	SHORT-CHAIN DEHYDROGENASE REDUCTASE 2A	Yes
		139060	275	5.76e-53	ALCOHOL DEHYDROGENASE (ATA1)	Yes
		415138	262	2.57e-49	ALCOHOL DEHYDROGENASE (ATA1)	Yes
		79955	272	8.93e-48	Xanthoxin dehydrogenase / Xanthoxin oxidase	Yes
		146763	270	1.7e-23	2,4-dienoyl-CoA reductase (NADPH) / 4-enoyl-CoA reductase (NADPH)	Yes
		402549	258	3.67e-20	GLUCOSE AND RIBITOL DEHYDROGENASE HOMOLOG 1-RELATED	No	KR domain deletion
		230673	260	7.64e-18	NAD(P)-BINDING ROSSMANN-FOLD SUPERFAMILY PROTEIN	Yes
		57313	271	1.71e-17	2,4-dienoyl-CoA reductase (NADPH) / 4-enoyl-CoA reductase (NADPH)	Yes
		80357	269	3.19e-16	Reductases with broad range of substrate specificities	Yes
		228168	254	1.01e-14	3-OXOACYL-[ACYL-CARRIER-PROTEIN] REDUCTASE, CHLOROPLASTIC	Yes
		114049	189	2.06e-13	SHORT-CHAIN DEHYDROGENASE/REDUCTASE FAMILY PROTEIN	No	KR domain deletion
		165154	262	2.2e-13	KR domain (KR)	Yes
		416905	267	8.43e-13	Tropinone reductase I / Tropinone reductase	Yes
		153443	125	9.61e-12	11-beta-hydroxysteroid dehydrogenase / Corticosteroid 11-beta-dehydrogenase	Yes
		266637	192	2.23e-11	17-beta-estradiol 17-dehydrogenase / Estrogen 17-oxidoreductase	Yes
		80710	209	2.3e-11	Reductases with broad range of substrate specificities	No	KR domain deletion
		87233	130	2.95e-08	11-beta-hydroxysteroid dehydrogenase / Corticosteroid 11-beta-dehydrogenase	Yes
		111807	99	4.51e-08	Dehydrogenases with different specificities (related to short-chain alcohol dehydrogenases)	No	Epimerase domain insertion
		138880	129	4.69e-08	Dehydrogenases with different specificities (related to short-chain alcohol dehydrogenases)	No	Epimerase domain insertion
		142659	194	9.33e-08	15-hydroxyprostaglandin dehydrogenase (NAD(+)) / 15-hydroxyprostaglandin dehydrogenase	No	Epimerase domain insertion
		168073	198	1.51e-07	ZINC-BINDING ALCOHOL DEHYDROGENASE DOMAIN-CONTAINING PROTEIN 2	No	ADU_N,ADH_zinc and Epimerase domain insertion
		227210	138	2.73e-07	Acylglycerone-phosphate reductase / Palmitoyldihydroxyacetone-phosphate reductase	No	Epimerase and NAD_binding_10 domain insertion
		83967	128	3.01e-07	(+)-neomenthol dehydrogenase / Monoterpenoid dehydrogenase	No	adh_short and Epimerase domain insertion
		143767	129	7.82e-07	OXIDOREDUCTASE-LIKE PROTEIN SRL4	No	KR domain deletion
		113925	201	3.11e-06	Reductases with broad range of substrate specificities	No	Epimerase domain insertion
		420551	120	3.2e-06	KR domain (KR)	Yes
		92349	132	8.77e-06	Predicted short chain-type dehydrogenase	Yes
		100351	93	9.73e-06	11-beta-hydroxysteroid dehydrogenase / Corticosteroid 11-beta-dehydrogenase	Yes
Bryophyte	M.polymorpha	Mapoly0124s0056	270	1.76e-55	KR domain (KR)	Yes
		Mapoly0183s0001	259	3.57e-50	Reductases with broad range of substrate specificities	Yes
		Mapoly0183s0002	256	3.02e-49	Reductases with broad range of substrate specificities	Yes
		Mapoly0183s0003	256	9.5e-49	Reductases with broad range of substrate specificities	Yes
		Mapoly0016s0202	272	3.32e-48	SHORT-CHAIN DEHYDROGENASE REDUCTASE 2A	Yes
		Mapoly1518s0001	273	1.6e-46	SHORT-CHAIN DEHYDROGENASE REDUCTASE 2A	Yes
		Mapoly0049s0120	266	4.04e-46	ALCOHOL DEHYDROGENASE (ATA1)	Yes
		Mapoly0001s0079	256	7.76e-45	NAD(P)-BINDING ROSSMANN-FOLD SUPERFAMILY PROTEIN	Yes
		Mapoly0096s0030	260	1.44e-42	ALCOHOL DEHYDROGENASE (ATA1)	Yes
		Mapoly0043s0072	263	3.48e-42	NAD(P)-BINDING ROSSMANN-FOLD SUPERFAMILY PROTEIN	Yes
		Mapoly0224s0012	216	3.51e-41	Reductases with broad range of substrate specificities	Yes
		Mapoly0193s0024	267	2.13e-32	KR domain (KR)	Yes
		Mapoly0096s0029	267	6.32e-25	SHORT-CHAIN DEHYDROGENASE/REDUCTASE FAMILY PROTEIN	No	KR domain deletion
		Mapoly0057s0046	268	2.68e-23	2,4-dienoyl-CoA reductase (NADPH) / 4-enoyl-CoA reductase (NADPH)	Yes
		Mapoly0073s0047	256	3.19e-19	NAD(P)-BINDING ROSSMANN-FOLD SUPERFAMILY PROTEIN	Yes
		Mapoly0023s0059	267	3.74e-19	GLUCOSE AND RIBITOL DEHYDROGENASE HOMOLOG 1-RELATED	No	KR domain deletion
		Mapoly0135s0032	255	1.81e-18	3-oxoacyl- (fabG)	Yes
		Mapoly0148s0041	255	1.42e-16	3-OXOACYL-[ACYL-CARRIER-PROTEIN] REDUCTASE, CHLOROPLASTIC	Yes
		Mapoly0189s0004	260	2.37e-16	dehydrogenase/reductase SDR family member 4 (DHRS4)	Yes
		Mapoly4169s0001	100	1.35e-13	3-HYDROXYBUTYRATE DEHYDROGENASE TYPE 2	No	KR domain deletion
		Mapoly0081s0082	271	1.68e-13	Reductases with broad range of substrate specificities	No	KR domain deletion
		Mapoly0224s0011	243	1.26e-12	short chain dehydrogenase (adh_short)	No	one more adh_short_C2, KR domain deletion
		Mapoly0095s0044	280	6.88e-11	PROTEIN HSD17B14	No	KR domain deletion
		Mapoly0023s0043	99	6.46e-10	Tropinone reductase I / Tropinone reductase	No	KR domain deletion
		Mapoly0003s0299	261	2.68e-09	15-hydroxyprostaglandin dehydrogenase (NAD(+)) / 15-hydroxyprostaglandin dehydrogenase	Yes
		Mapoly0095s0071	269	1.27e-08	3-alpha(or 20-beta)-hydroxysteroid dehydrogenase / Cortisone reductase	No	ADU_N and ADH_zinc domain insertion
		Mapoly0021s0094	179	3.28e-08	3-dehydrosphinganine reductase / KTS reductase	Yes
		Mapoly0115s0053	156	4.86e-07	chlorophyll(ide) b reductase (NOL, NYC1)	No	KR domain deletion
		Mapoly0048s0093	138	2.21e-06	WW domain-containing oxidoreductase (WWOX)	Yes
		Mapoly0054s0037	198	3.15e-06	CHLOROPHYLL(IDE) B REDUCTASE NOL, CHLOROPLASTIC	No	Polysacc_synt_2 domain insertin
		Mapoly0020s0012	121	5.8e-06	Reductases with broad range of substrate specificities	Yes
		Mapoly0079s0060	217	6.68e-06	3-dehydrosphinganine reductase (E1.1.1.102)	Yes
	C.purpureus	CepurGG1.2G120700	268	1.93e-65	Zerumbone synthase	No	Epimerase domain insertion
		CepurGG1.1G300100	259	1.63e-47	(+)-borneol dehydrogenase	Yes
		CepurGG1.2G057200	263	1.85e-24	SHORT-CHAIN DEHYDROGENASE/REDUCTASE FAMILY PROTEIN	Yes
		CepurGG1.3G255900	266	6.23e-22	peroxisomal 2,4-dienoyl-CoA reductase (DECR2)	Yes
		CepurGG1.2G194900	264	4.92e-21	3-oxoacyl- (fabG)	Yes
		CepurGG1.3G268000	270	4.37e-20	3-oxoacyl-[acyl-carrier-protein] reductase	Yes
		CepurGG1.8G109500	266	7.88e-20	GLUCOSE AND RIBITOL DEHYDROGENASE HOMOLOG 1-RELATED	Yes
		CepurGG1.12G162900	266	8.6e-20	GLUCOSE AND RIBITOL DEHYDROGENASE HOMOLOG 1-RELATED	Yes
		CepurGG1.4G024000	264	7.34e-19	GLUCOSE AND RIBITOL DEHYDROGENASE HOMOLOG 1-RELATED	Yes
		CepurGG1.6G185200	258	1.68e-18	3-oxoacyl- (fabG)	Yes
		CepurGG1.8G126100	258	1.37e-17	Mitochondrial/plastidial beta-ketoacyl-ACP reductase	Yes
		CepurGG1.8G173800	262	3.32e-15	dehydrogenase/reductase SDR family member 4 (DHRS4)	Yes
		CepurGG1.12G168300	131	2.62e-14	11-BETA-HYDROXYSTEROID DEHYDROGENASE-LIKE 2	Yes
		CepurGG1.8G061600	232	1.65e-12	Sepiapterin reductase (L-threo-7,8-dihydrobiopterin forming)	Yes
		CepurGG1.4G171700	90	1.8e-10	11-BETA-HYDROXYSTEROID DEHYDROGENASE-LIKE 2	No	Epimerase domain insertion
		CepurGG1.1G069100	273	1.02e-09	3-oxoacyl-[acyl-carrier-protein] reductase	No	KR domain deletion
		CepurGG1.10G040400	90	2.64e-09	11-BETA-HYDROXYSTEROID DEHYDROGENASE-LIKE 2	Yes
		CepurGG1.9G189800	274	6.57e-09	Tropinone reductase I / Tropinone reductase	Yes
		CepurGG1.7G061700	123	9.6e-08	11-beta-hydroxysteroid dehydrogenase / Corticosteroid 11-beta-dehydrogenase	Yes
		CepurGG1.11G081700	199	1.54e-07	15-hydroxyprostaglandin dehydrogenase (NAD) (HPGD)	No	Epimerase domain insertion
		CepurGG1.9G113500	198	1.76e-07	15-hydroxyprostaglandin dehydrogenase (NAD(+)) / 15-hydroxyprostaglandin dehydrogenase	No	Epimerase domain insertion
		CepurGG1.4G112700	199	2.19e-07	15-hydroxyprostaglandin dehydrogenase (NAD) (HPGD)	No	Epimerase domain insertion
		CepurGG1.8G108000	195	3.87e-07	CHLOROPHYLL(IDE) B REDUCTASE NOL, CHLOROPLASTIC	No	Epimerase domain insertion
		CepurGG1.12G132300	131	1.6e-06	Dehydrogenases with different specificities (related to short-chain alcohol dehydrogenases)	Yes
		CepurGG1.6G049600	131	4.34e-06	short chain dehydrogenase (adh_short) // Enoyl-(Acyl carrier protein) reductase (adh_short_C2)	No	adh_short and Epimerase domain insertion
		CepurGG1.7G062000	154	4.52e-06	chlorophyll(ide) b reductase (NOL, NYC1)	No	One more adh_short domain
		CepurGG1.7G039400	131	6.53e-06	short chain dehydrogenase (adh_short) // Enoyl-(Acyl carrier protein) reductase (adh_short_C2)	No	One more adh_short domain
		CepurGG1.6G015100	206	6.75e-06	PROTEIN DHS-2, ISOFORM A	No	KR domain deletion
	S.fallax	Sphfalx11G078800	265	4.66e-61	Momilactone-A synthase / Momilactone A synthase	Yes
		Sphfalx07G025200	274	9.94e-60	Momilactone-A synthase / Momilactone A synthase	Yes
		Sphfalx11G078900	266	5.7e-59	Momilactone-A synthase / Momilactone A synthase	Yes
		Sphfalx19G062000	276	5.13e-52	3-beta-hydroxy-Delta(5)-steroid dehydrogenase / Progesterone reductase // (+)-borneol dehydrogenase // 3(or 17)-beta-hydroxysteroid dehydrogenase	Yes
		Sphfalx13G050900	266	1.81e-49	3-beta-hydroxy-Delta(5)-steroid dehydrogenase / Progesterone reductase // 3(or 17)-beta-hydroxysteroid dehydrogenase	Yes
		Sphfalx17G083600	261	5.4e-45	(+)-borneol dehydrogenase // Isopiperitenol dehydrogenase // Carveol dehydrogenase // Secoisolariciresinol dehydrogenase	Yes
		Sphfalx19G011900	262	3.35e-22	SHORT-CHAIN DEHYDROGENASE/REDUCTASE FAMILY PROTEIN	Yes
		Sphfalx01G131500	263	2.49e-19	GLUCOSE AND RIBITOL DEHYDROGENASE HOMOLOG 1-RELATED	Yes
		Sphfalx01G004700	266	3.96e-19	3-OXOACYL-[ACYL-CARRIER-PROTEIN] REDUCTASE, CHLOROPLASTIC	Yes
		Sphfalx15G100900	263	3.95e-18	3-oxoacyl- (fabG)	Yes
		Sphfalx04G005800	256	6.73e-18	3-oxoacyl- (fabG)	Yes
		Sphfalx02G176500	266	8.52e-18	3-OXOACYL-[ACYL-CARRIER-PROTEIN] REDUCTASE, CHLOROPLASTIC	Yes
		Sphfalx04G006000	261	8.48e-17	3-OXOACYL-[ACYL-CARRIER-PROTEIN] REDUCTASE, CHLOROPLASTIC	Yes
		Sphfalx04G005600	267	2.25e-16	3-OXOACYL-[ACYL-CARRIER-PROTEIN] REDUCTASE, CHLOROPLASTIC	Yes
		Sphfalx07G106700	265	3.06e-16	dehydrogenase/reductase SDR family member 4 (DHRS4)	No	One more adh_short domain
		Sphfalx01G004500	258	5.33e-16	3-OXOACYL-[ACYL-CARRIER-PROTEIN] REDUCTASE, CHLOROPLASTIC	Yes
		Sphfalx13G045600	264	1.63e-15	GLUCOSE AND RIBITOL DEHYDROGENASE HOMOLOG 1-RELATED	Yes
		Sphfalx04G118200	276	3.74e-15	3-oxoacyl-[acyl-carrier-protein] reductase	Yes
		Sphfalx16G006100	123	7.84e-11	11-beta-hydroxysteroid dehydrogenase / Corticosteroid 11-beta-dehydrogenase	Yes
		Sphfalx07G063300	204	3.14e-10	15-hydroxyprostaglandin dehydrogenase (NAD(+)) / 15-hydroxyprostaglandin dehydrogenase	No	ADU_N and ADH_zinc domain insertion
		Sphfalx07G121700	269	1.58e-09	Tropinone reductase 1 (TR1)	Yes
		Sphfalx17G044900	92	1.82e-09	11-beta-hydroxysteroid dehydrogenase / Corticosteroid 11-beta-dehydrogenase	No	Epimerase domain insertion
		Sphfalx09G100900	255	3.21e-09	dehydrogenase/reductase SDR family member 4 (DHRS4)	Yes
		Sphfalx19G014800	270	3.83e-09	Tropinone reductase I / Tropinone reductase	Yes
		Sphfalx19G014500	266	5.89e-09	Tropinone reductase I / Tropinone reductase	Yes
		Sphfalx04G005500	257	6.84e-09	NAD(P)-BINDING ROSSMANN-FOLD SUPERFAMILY PROTEIN	No	KR domain deletion
		Sphfalx05G127600	91	7.39e-09	11-beta-hydroxysteroid dehydrogenase / Corticosteroid 11-beta-dehydrogenase	No	Epimerase domain insertion
		Sphfalx06G021300	136	1.08e-08	carbonyl reductase 1 (CBR1)	No	Epimerase domain insertion
		Sphfalx01G064700	128	1.73e-08	CARBONYL REDUCTASE 1-RELATED	No	Epimerase domain insertion
		Sphfalx13G078400	191	8.21e-08	Reductases with broad range of substrate specificities	Yes
		Sphfalx06G022400	130	9.55e-08	OXIDOREDUCTASE-LIKE PROTEIN SRL4	Yes
		Sphfalx06G022500	130	1.12e-07	OXIDOREDUCTASE-LIKE PROTEIN SRL4	Yes
		Sphfalx13G005700	154	1.33e-07	chlorophyll(ide) b reductase (NOL, NYC1)	Yes
		Sphfalx01G064000	136	4.55e-07	PROTEIN DHS-24	No	Epimerase domain insertion
		Sphfalx12G078100	124	6.66e-07	NAD(P)-BINDING ROSSMANN-FOLD SUPERFAMILY PROTEIN	Yes
		Sphfalx06G022600	136	6.69e-07	OXIDOREDUCTASE-LIKE PROTEIN SRL4	No	Epimerase domain insertion
		Sphfalx16G040900	194	7.36e-07	CHLOROPHYLL(IDE) B REDUCTASE NOL, CHLOROPLASTIC	Yes	Polysacc_synt_2 domain insertin
		Sphfalx03G103400	128	9.52e-07	Carbonyl reductase (NADPH) / Xenobiotic ketone reductase	No	Epimerase domain insertion
		Sphfalx06G022300	136	1.33e-06	15-hydroxyprostaglandin dehydrogenase (NADP(+)	No	Epimerase domain insertion
		Sphfalx07G031800	93	1.9e-06	WW domain-containing oxidoreductase (WWOX)	Yes
		Sphfalx06G034000	140	1.96e-06	Dehydrogenases with different specificities (related to short-chain alcohol dehydrogenases	No	Epimerase domain insertion
		Sphfalx06G022700	140	2.1e-06	Dehydrogenases with different specificities (related to short-chain alcohol dehydrogenases	No	Epimerase domain insertion
		Sphfalx14G003400	261	2.38e-06	Aldose 1-dehydrogenase (NAD(+)	No	KR domain deletion, Epimerase domain insertion
		Sphfalx06G034100	136	2.48e-06	OXIDOREDUCTASE-LIKE PROTEIN SRL4	No	Epimerase domain insertion
		Sphfalx03G143200	155	3.07e-06	chlorophyll(ide) b reductase (NOL, NYC1)	No	adh_short domain insertion
		Sphfalx06G021600	138	3.31e-06	carbonyl reductase 1 (CBR1)	No	One more adh_short
		Sphfalx06G057700	222	3.31e-06	1-Acyl dihydroxyacetone phosphate reductase and related dehydrogenases	No	DUF1776 domain insertion
		Sphfalx06G021400	136	5.7e-06	OXIDOREDUCTASE-LIKE PROTEIN SRL4	No	Epimerase domain insertion
		Sphfalx06G021700	136	5.82e-06	Dehydrogenases with different specificities (related to short-chain alcohol dehydrogenases	No	Epimerase domain insertion
		Sphfalx06G038100	92	5.97e-06	Dehydrogenases with different specificities (related to short-chain alcohol dehydrogenases)	Yes
		Sphfalx06G040800	92	6.98e-06	OXIDOREDUCTASE-LIKE PROTEIN SRL4	Yes
		Sphfalx02G129800	124	7.44e-06	Chlorophyll(ide) b reductase / Chlorophyll b reductase	No	KR domain deletion
		Sphfalx04G100000	124	9.12e-06	15-hydroxyprostaglandin dehydrogenase (NADP(+)	No	Epimerase domain insertion
	P.patens	Pp3c8_9180	259	9.34e-47	1.1.1.145 - 3-beta-hydroxy-Delta(5)-steroid dehydrogenase / Progesterone reductase	Yes
		Pp3c3_30930	259	6.82e-44	1.1.1.145 - 3-beta-hydroxy-Delta(5)-steroid dehydrogenase / Progesterone reductase	Yes
		Pp3c17_16420	264	3.49e-23	PTHR24322:SF330 - SHORT-CHAIN DEHYDROGENASE/REDUCTASE FAMILY PROTEIN	Yes
		Pp3c5_14430	264	2e-22	PTHR24322:SF566 - GLUCOSE AND RIBITOL DEHYDROGENASE HOMOLOG 1-RELATED	Yes
		Pp3c18_12430	265	3.4e-22	PTHR24322:SF566 - GLUCOSE AND RIBITOL DEHYDROGENASE HOMOLOG 1-RELATED	Yes
		Pp3c20_20520	270	4.75e-21	1.3.1.34 - 2,4-dienoyl-CoA reductase (NADPH) / 4-enoyl-CoA reductase (NADPH)	Yes
		Pp3c20_21940	266	5.17e-19	1.3.1.34 - 2,4-dienoyl-CoA reductase (NADPH) / 4-enoyl-CoA reductase (NADPH)	Yes
		Pp3c18_20230	258	5.55e-18	PTHR24322:SF619 - 3-OXOACYL-[ACYL-CARRIER-PROTEIN] REDUCTASE, CHLOROPLASTIC	Yes
		Pp3c26_12920	269	3.56e-17	PTHR24322:SF566 - GLUCOSE AND RIBITOL DEHYDROGENASE HOMOLOG 1-RELATED	Yes
		Pp3c19_3790	256	6.62e-17	PTHR24322:SF619 - 3-OXOACYL-[ACYL-CARRIER-PROTEIN] REDUCTASE, CHLOROPLASTIC	Yes
		Pp3c23_13630	269	2.34e-16	1.3.1.34 - 2,4-dienoyl-CoA reductase (NADPH) / 4-enoyl-CoA reductase (NADPH)	Yes
		Pp3c18_20320	262	1.89e-14	PTHR24322:SF619 - 3-OXOACYL-[ACYL-CARRIER-PROTEIN] REDUCTASE, CHLOROPLASTIC	Yes
		Pp3c5_25020	125	7.22e-11	PTHR24322:SF501 - 11-BETA-HYDROXYSTEROID DEHYDROGENASE 1A	Yes
		Pp3c7_27070	269	9.16e-11	1.1.1.236 - Tropinone reductase II / Tropinone reductase	Yes
		Pp3c20_12760	131	3.13e-10	PTHR24322:SF581 - 11-BETA-HYDROXYSTEROID DEHYDROGENASE-LIKE 2	Yes
		Pp3c4_26990	105	2.09e-07	1.1.1.141 - 15-hydroxyprostaglandin dehydrogenase (NAD(+)) / 15-hydroxyprostaglandin dehydrogenase	Yes
		Pp3c3_9390	188	2.35e-07	1.1.1.146 - 11-beta-hydroxysteroid dehydrogenase / Corticosteroid 11-beta-dehydrogenase	Yes
		Pp3c11_25890	99	2.73e-07	PTHR11695:SF264 - ZINC-BINDING ALCOHOL DEHYDROGENASE DOMAIN-CONTAINING PROTEIN 2	No	ADH_N,Epimerase domain insertion
		Pp3c26_14890	203	4.29e-07	PTHR24322:SF631 - SHORT-CHAIN DEHYDROGENASE/REDUCTASE FAMILY PROTEIN	Yes
		Pp3c10_24980	202	5.58e-07	1.1.1.102 - 3-dehydrosphinganine reductase / KTS reductase	Yes
		Pp3c7_27070	182	5.9e-07	1.1.1.236 - Tropinone reductase II / Tropinone reductase	Yes
		Pp3c24_3340	213	7.18e-07	1.1.1.102 - 3-dehydrosphinganine reductase / KTS reductase	Yes
		Pp3c17_21100	129	7.18e-06	1.1.1.189 - Prostaglandin-E(2) 9-reductase / Prostaglandin-E2 9-reductase	No	Epimerase domain insertion
	S.caninervis	Sc_g02085	203	6e-53	Short-chain dehydrogenase reductase 5; Short=AtSDR5 && PF00106:short chain dehydrogenase	Yes
		Sc_g06861	127	4e-30	Uncharacterized oxidoreductase YxbG && PF00106:short chain dehydrogenase	Yes
		Sc_g06383	107	4e-24	Short-chain type dehydrogenase/reductase && PF00106:short chain dehydrogenase	Yes
		Sc_g10403	103	5e-23	Glucose and ribitol dehydrogenase; AltName: Full=Carrot ABA-induced in somatic embryos 5 protein && PF00106:short chain dehydrogenase	Yes
		Sc_g11005	103	7e-23	Glucose and ribitol dehydrogenase; AltName: Full=Carrot ABA-induced in somatic embryos 5 protein && PF00106:short chain dehydrogenase	Yes
		Sc_g05436	103	9e-23	Glucose and ribitol dehydrogenase homolog 1 && PF00106:short chain dehydrogenase	Yes
		Sc_g03965	102	2e-22	Peroxisomal 2,4-dienoyl-CoA reductase && PF00106:short chain dehydrogenase	Yes
		Sc_g09130	96	2e-20	Short-chain type dehydrogenase/reductase && PF00106:short chain dehydrogenase	Yes
		Sc_g03776	92	2e-19	3-oxoacyl-[acyl-carrier-protein] reductase FabG; AltName: Full=3-ketoacyl-acyl carrier protein reductase; AltName: Full=Beta-Ketoacyl-acyl carrier protein reductase; AltName: Full=Beta-ketoacyl-ACP reductase && PF00106:short chain dehydrogenase|PF13561:Enoyl-(Acyl carrier protein) reductase	Yes
		Sc_g13132	89	1e-18	Peroxisomal 2,4-dienoyl-CoA reductase && PF00106:short chain dehydrogenase	Yes
		Sc_g10532	87	5e-18	Retinol dehydrogenase 8; AltName: Full=Photoreceptor outer segment all-trans retinol dehydrogenase && PF00106:short chain dehydrogenase	Yes
		Sc_g09960	86	2e-17	Short-chain dehydrogenase/reductase SDRA; AltName: Full=Protein INDOLE-3-BUTYRIC ACID RESPONSE 1; AltName: Full=Short-chain dehydrogenase/reductase A && PF00106:short chain dehydrogenase	Yes
		Sc_g13192	71	5e-13	11-beta-hydroxysteroid dehydrogenase 1B; AltName: Full=17-beta-hydroxysteroid dehydrogenase 1B; AltName: Full=Hydroxysteroid dehydrogenase 1; Short=AtHSD1 >P0DKC5.1 RecName: Full=11-beta-hydroxysteroid dehydrogenase 1A; AltName: Full=17-beta-hydroxysteroid dehydrogenase 1A; AltName: Full=Hydroxysteroid dehydrogenase 1; Short=AtHSD1 && PF00106:short chain dehydrogenase	Yes
		Sc_g15536	70	6e-13	Tropinone reductase homolog At5g06060 && PF00106:short chain dehydrogenase	Yes
		Sc_g14030	70	6e-13	11-beta-hydroxysteroid dehydrogenase 1B; AltName: Full=17-beta-hydroxysteroid dehydrogenase 1B; AltName: Full=Hydroxysteroid dehydrogenase 1; Short=AtHSD1 >P0DKC5.1 RecName: Full=11-beta-hydroxysteroid dehydrogenase 1A; AltName: Full=17-beta-hydroxysteroid dehydrogenase 1A; AltName: Full=Hydroxysteroid dehydrogenase 1; Short=AtHSD1 && PF00106:short chain dehydrogenase	Yes
		Sc_g04634	70	8e-13	11-beta-hydroxysteroid dehydrogenase 1B; AltName: Full=17-beta-hydroxysteroid dehydrogenase 1B; AltName: Full=Hydroxysteroid dehydrogenase 1; Short=AtHSD1 >P0DKC5.1 RecName: Full=11-beta-hydroxysteroid dehydrogenase 1A; AltName: Full=17-beta-hydroxysteroid dehydrogenase 1A; AltName: Full=Hydroxysteroid dehydrogenase 1; Short=AtHSD1 && PF00106:short chain dehydrogenase	Yes
		Sc_g03296	68	3e-12	15-hydroxyprostaglandin dehydrogenase [NAD(+)]; Short=15-PGDH; AltName: Full=Prostaglandin dehydrogenase 1 && PF00106:short chain dehydrogenase	Yes
		Sc_g03294	66	1e-11	Dihydroanticapsin 7-dehydrogenase; AltName: Full=Bacilysin biosynthesis oxidoreductase BacC && PF00106:short chain dehydrogenase	Yes
		Sc_g03778	65	4e-11	3-oxoacyl-[acyl-carrier-protein] reductase FabG; AltName: Full=3-ketoacyl-acyl carrier protein reductase; AltName: Full=Beta-Ketoacyl-acyl carrier protein reductase; AltName: Full=Beta-ketoacyl-ACP reductase && PF00106:short chain dehydrogenase	No	Epimerase domain insertion
		Sc_g04967	64	8e-11	Gluconate 5-dehydrogenase; AltName: Full=5-keto-D-gluconate 5-reductase >P0A9P9.1 RecName: Full=Gluconate 5-dehydrogenase; AltName: Full=5-keto-D-gluconate 5-reductase && PF00106:short chain dehydrogenase	Yes
		Sc_g03754	63	1e-10	3-ketodihydrosphingosine reductase; Short=KDS reductase; AltName: Full=3-dehydrosphinganine reductase; AltName: Full=Follicular variant translocation protein 1 homolog; Short=FVT-1; Flags: Precursor && PF00106:short chain dehydrogenase	Yes
		Sc_g03727	63	1e-10	Zinc-binding alcohol dehydrogenase domain-containing protein 2 && PF00107:Zinc-binding dehydrogenase|PF16884:N-terminal domain of oxidoreductase|PF00106:short chain dehydrogenase	No	ADH_N,Epimerase domain insertion
		Sc_g10518	62	2e-10	Uncharacterized oxidoreductase PA3106 && PF00106:short chain dehydrogenase	No	KR domain deletion
		Sc_g12145	62	2e-10	3-dehydrosphinganine reductase TSC10B; AltName: Full=3-ketodihydrosphingosine reductase; Short=KDS reductase; AltName: Full=3-ketosphinganine reductase && PF00106:short chain dehydrogenase	Yes
		Sc_g09261	62	3e-10	Dehydrogenase/reductase SDR family member 7B; AltName: Full=Short-chain dehydrogenase/reductase family 32C member 1 && PF00106:short chain dehydrogenase	No	NAD_binding_1 domain insertion
		Sc_g14840	61	4e-10	3-dehydrosphinganine reductase TSC10B; AltName: Full=3-ketodihydrosphingosine reductase; Short=KDS reductase; AltName: Full=3-ketosphinganine reductase && PF00106:short chain dehydrogenase	Yes
		Sc_g05413	61	5e-10	Dehydrogenase/reductase SDR family member 7; AltName: Full=Retinal short-chain dehydrogenase/reductase 4; Short=retSDR4; AltName: Full=Short chain dehydrogenase/reductase family 34C member 1; Flags: Precursor && PF00106:short chain dehydrogenase	Yes
		Sc_g01182	60	9e-10	Gluconate 5-dehydrogenase; AltName: Full=5-keto-D-gluconate 5-reductase >P0A9P9.1 RecName: Full=Gluconate 5-dehydrogenase; AltName: Full=5-keto-D-gluconate 5-reductase && PF00106:short chain dehydrogenase	No	KR domain deletion
		Sc_g00527	60	9e-10	Dehydrogenase/reductase SDR family protein 7-like && PF00106:short chain dehydrogenase	Yes
		Sc_g03592	58	4e-09	Testosterone 17-beta-dehydrogenase 3; AltName: Full=17-beta-hydroxysteroid dehydrogenase type 3; Short=17-beta-HSD 3; AltName: Full=Testicular 17-beta-hydroxysteroid dehydrogenase && PF00106:short chain dehydrogenase	No	KR domain deletion
		Sc_g11583	56	2e-08	Chlorophyll(ide) b reductase NOL, chloroplastic; AltName: Full=Protein NON-YELLOW COLORING 1-LIKE; Short=AtNOL; Short=Protein NYC1-LIKE; AltName: Full=Short-chain dehydrogenase/reductase NOL; Flags: Precursor && PF00106:short chain dehydrogenase	Yes
		Sc_g11303	54	5e-08	Probable chlorophyll(ide) b reductase NYC1, chloroplastic; AltName: Full=Protein NON-YELLOW COLORING 1; Short=OsNYC1; Flags: Precursor && PF00106:short chain dehydrogenase	Yes
		Sc_g14449	54	6e-08	Retinol dehydrogenase 13; AltName: Full=Short chain dehydrogenase/reductase family 7C member 3 && PF00106:short chain dehydrogenase	Yes
		Sc_g14027	54	8e-08	Probable chlorophyll(ide) b reductase NYC1, chloroplastic; AltName: Full=Protein NON-YELLOW COLORING 1; Short=OsNYC1; Flags: Precursor && PF00106:short chain dehydrogenase	Yes
		Sc_g08646	52	3e-07	Uncharacterized oxidoreductase YxjF && PF00106:short chain dehydrogenase	Yes
		Sc_g13680	50	1e-06	(+)-neomenthol dehydrogenase; AltName: Full=Menthone:neomenthol reductase; AltName: Full=Short-chain dehydrogenase/reductase 1; Short=AtSDR1 && PF00106:short chain dehydrogenase	No	Epimerase domain insertion
		Sc_g11237	49	3e-06	Enoyl-[acyl-carrier-protein] reductase [NADH] 1, chloroplastic; Short=ENR; AltName: Full=NADH-dependent enoyl-ACP reductase; Flags: Precursor && PF13561:Enoyl-(Acyl carrier protein) reductase	No	KR domain deletion
		Sc_g15272	48	4e-06	(+)-neomenthol dehydrogenase; AltName: Full=Menthone:neomenthol reductase; AltName: Full=Short-chain dehydrogenase/reductase 1; Short=AtSDR1 && PF00106:short chain dehydrogenase	No	Epimerase domain insertion
	B.argenteum	BA02G25830	183	7e-47	short chain dehydrogenase (adh_short)	Yes
		BA01G05370	124	5e-29	short chain dehydrogenase (adh_short)	Yes
		BA08G00400	124	5e-29	short chain dehydrogenase (adh_short)	Yes
		BA03G07560	117	4e-27	short chain dehydrogenase (adh_short)	Yes
		BA04G08360	112	2e-25	short chain dehydrogenase (adh_short)	Yes
		BA03G00920	110	6e-25	short chain dehydrogenase (adh_short)	Yes
		BA08G00380	108	2e-24	short chain dehydrogenase (adh_short)	Yes
		BA05G13890	102	2e-22	short chain dehydrogenase (adh_short)	Yes
		BA03G23160	97	9e-21	short chain dehydrogenase (adh_short)	Yes
		BA08G01640	93	1e-19	short chain dehydrogenase (adh_short)	Yes
		BA03G20970	87	7e-18	short chain dehydrogenase (adh_short)	No	NAD_binding_1 domain insertion
		BA03G00980	82	2e-16	short chain dehydrogenase (adh_short)	Yes
		BA04G20740	80	7e-16	short chain dehydrogenase (adh_short)	Yes
		BA10G05660	80	9e-16	short chain dehydrogenase (adh_short)	Yes
		BA11G03140	79	2e-15	short chain dehydrogenase (adh_short)	No	adh_short_C and KR domain deletion
		BA11G03020	74	6e-14	short chain dehydrogenase (adh_short)	No
		BA03G19790	73	1e-13	short chain dehydrogenase (adh_short)	Yes
		BA07G04460	73	1e-13	short chain dehydrogenase (adh_short)	No	Epimerase domain insertion
		BA04G12380	72	2e-13	short chain dehydrogenase (adh_short)	No	Epimerase and Polysacc_synt_2 domain insertion
		BA02G17240	72	3e-13	short chain dehydrogenase (adh_short)	No	Epimerase domain insertion
		BA08G01180	70	7e-13	short chain dehydrogenase (adh_short)	Yes
		BA02G22130	70	9e-13	short chain dehydrogenase (adh_short)	Yes
		BA05G16380	70	1e-12	short chain dehydrogenase (adh_short)	Yes
		BA05G09670	70	1e-12	short chain dehydrogenase (adh_short)	No	KR domain deletion
		BA02G05190	69	3e-12	short chain dehydrogenase (adh_short)	Yes
		BA03G21900	68	3e-12	short chain dehydrogenase (adh_short)	No
		BA04G12390	67	6e-12	short chain dehydrogenase (adh_short)	No
		BA03G06860	67	8e-12	short chain dehydrogenase (adh_short)	Yes
		BA02G09370	66	2e-11	short chain dehydrogenase (adh_short)	Yes
		BA03G22930	66	2e-11	short chain dehydrogenase (adh_short)	No
		BA03G03310	63	1e-10	short chain dehydrogenase (adh_short)	Yes
		BA10G02080	62	3e-10	short chain dehydrogenase (adh_short)	Yes
		BA06G05560	60	1e-09	short chain dehydrogenase (adh_short)	Yes
		BA09G08800	60	1e-09	short chain dehydrogenase (adh_short)	Yes
		BA10G03760	59	2e-09	short chain dehydrogenase (adh_short)	No	DUF1776 domain insertion
		BA02G01180	58	5e-09	short chain dehydrogenase (adh_short)	No	Epimerase domain insertion
		BA07G01130	58	5e-09	short chain dehydrogenase (adh_short)	Yes
		BA06G04630	56	1e-08	short chain dehydrogenase (adh_short)	No	KR domain deletion and Epimerase insertion
		BA02G03470	55	3e-08	short chain dehydrogenase (adh_short)	No	KR domain deletion
		BA02G12980	52	2e-07	short chain dehydrogenase (adh_short)	No	Epimerase domain insertion
		BA03G16320	51	4e-07	short chain dehydrogenase (adh_short)	No	Epimerase domain insertion
		BA06G10910	50	1e-06	short chain dehydrogenase (adh_short)	Yes
		BA09G04780	49	2e-06	short chain dehydrogenase (adh_short)	No	KR domain deletion
		BA02G17210	49	3e-06	short chain dehydrogenase (adh_short)	Yes
		BA09G06070	48	5e-06	short chain dehydrogenase (adh_short)	Yes
Chlorophyte	C.reinhardtii	Cre07.g315750	273	1.32e-30	D-arabinitol dehydrogenase (NADP(+)) / NADP(+)-dependent D-arabinitol dehydrogenase	Yes
		Cre03.g191850	262	1.83e-20	Carbonyl reductase (NADPH) / Xenobiotic ketone reductase // NADP-retinol dehydrogenase / Retinol dehydrogenase (NADP(+)	Yes
		Cre09.g399200	282	3.96e-20	Reductases with broad range of substrate specificities	Yes
		Cre09.g399000	282	1.39e-17	Reductases with broad range of substrate specificities	No	Epimerase domain insertion
		Cre17.g731850	260	5.68e-17	2,4-dienoyl-CoA reductase (NADPH) / 4-enoyl-CoA reductase (NADPH)	Yes
		Cre03.g213313	285	2.28e-15	3-oxoacyl- (fabG)	Yes
		Cre12.g495850	263	1.55e-13	3-hydroxybutyrate dehydrogenase	Yes
		Cre16.g682100	276	1.96e-12	Tropinone reductase I / Tropinone reductase	Yes
		Cre03.g172000	263	2.39e-11	3-oxoacy-[acyl-carrier-protein] reductase	Yes
		Cre01.g047600	265	8.76e-10	Short-chain dehydrogenase/reductase	No	KR domain deletion
		Cre01.g036400	238	1.09e-07	Short-chain dehydrogenase/reductase	Yes
		Cre01.g028600	259	2.95e-07	Short-chain dehydrogenase/reductase	No	Polysacc_synt_2 domain insertin
		Cre14.g608800	195	3.71e-07	Short-chain dehydrogenase/reductase	Yes
		Cre01.g005400	268	1.54e-06	Short-chain dehydrogenase/reductase	Yes
	D.salina	Dusal.0253s00007	267	3.76e-23	KR domain (KR)	Yes
		Dusal.0026s00042	258	1.85e-15	ALCOHOL DEHYDROGENASE	Yes
		Dusal.0411s00005	260	8.49e-15	3-hydroxybutyrate dehydrogenase / D-beta-hydroxybutyrate dehydrogenase	Yes
		Dusal.0028s00025	297	6.54e-13	Reductases with broad range of substrate specificities	No	One more adh_short domain
		Dusal.0569s00001	265	6e-11	Reductases with broad range of substrate specificities	No	KR domain deletion
		Dusal.0757s00007	99	2.85e-10	Tropinone reductase I / Tropinone reductase	No	KR domain deletion
		Dusal.0712s00002	249	1.09e-07	3-hydroxypropionate dehydrogenase (NADP(+)) / 3-hydroxypropanoate dehydrogenase (NADP(+)	Yes
	V.carteri	Vocar.0003s0118	283	1.79e-28	3-HYDROXYBUTYRATE DEHYDROGENASE TYPE 2	Yes
		Vocar.0007s0089	260	3.2e-26	Reductases with broad range of substrate specificities	Yes
		Vocar.0035s0131	261	1.38e-21	KR domain (KR)	Yes
		Vocar.0024s0239	267	2.1e-19	GLUCOSE AND RIBITOL DEHYDROGENASE HOMOLOG 1-RELATED	Yes
		Vocar.0009s0015	265	3.56e-19	2,4-dienoyl-CoA reductase (NADPH) / 4-enoyl-CoA reductase (NADPH)	Yes
		Vocar.0011s0216	279	2.67e-17	Mitochondrial/plastidial beta-ketoacyl-ACP reductase	Yes
		Vocar.0018s0144	273	4.5e-14	Tropinone reductase I / Tropinone reductase	Yes
		Vocar.0015s0127	258	7.74e-13	ALCOHOL DEHYDROGENASE	Yes
		Vocar.0033s0080	262	9.49e-12	3-hydroxybutyrate dehydrogenase / D-beta-hydroxybutyrate dehydrogenase	Yes
		Vocar.0001s0698	237	1e-07	3-hydroxypropionate dehydrogenase (NADP(+)) / 3-hydroxypropanoate dehydrogenase (NADP(+)	Yes
		Vocar.0001s1021	256	1.88e-06	Alcohol dehydrogenase / Aldehyde reductase	No	Epimerase domain insertion
		Vocar.0001s1179	198	6.22e-06	Acylglycerone-phosphate reductase / Palmitoyldihydroxyacetone-phosphate reductase	No	Epimerase domain insertion

## Sheet: ABA3
Taxonomy	Species	Gene ID	Hit	E-value	Description	Yes/No	Reason	Note
Angiosperm	A.thaliana	AT1G16540				Yes		as query
	O.sativa	LOC_Os06g45860	831	0	molybdenum cofactor sulfurtransferase (ABA3)	Yes
		LOC_Os09g38772	293	3.16e-28	MOLYBDOPTERIN COFACTOR SULFURASE MOSC // MITOCHONDRIAL AMIDOXIME-REDUCING COMPONENT 1	No	Aminotran_5 domain deletion
		LOC_Os03g55704	325	1.39e-15	CATALYTIC/ PYRIDOXAL PHOSPHATE BINDING PROTEIN	No	No domain
		LOC_Os12g40010	213	6.66e-13	MOLYBDOPTERIN COFACTOR SULFURASE MOSC	No	No domain
		LOC_Os08g43180	332	6.93e-07	MOLYBDOPTERIN COFACTOR SULFURASE MOSC	No	No domain
		LOC_Os12g18900	295	0.0038	cysteine desulfurase / selenocysteine lyase (sufS)	No	MOSC and MOSC_N domain deletion
	Z.mays	Zm00001d046979	826	0	Molybdenum cofactor sulfurtransferase / Molybdenum cofactor sulfurase	Yes
		Zm00001d036635	825	0	Molybdenum cofactor sulfurtransferase / Molybdenum cofactor sulfurase	Yes
		Zm00001d006342	293	8.79e-28	Molybdenum cofactor sulfurtransferase / Molybdenum cofactor sulfurase	No	Aminotran_5 domain deletion
		Zm00001d006340	272	2.46e-26	Molybdenum cofactor sulfurtransferase / Molybdenum cofactor sulfurase	No	Aminotran_5 domain deletion
		Zm00001d034178	323	2.16e-16	Molybdenum cofactor sulfurtransferase / Molybdenum cofactor sulfurase	No	No domain
		Zm00001d013192	323	2.27e-16	Molybdenum cofactor sulfurtransferase / Molybdenum cofactor sulfurase	No	No domain
		Zm00001d030900	309	1.22e-12	Molybdenum cofactor sulfurtransferase / Molybdenum cofactor sulfurase	No	No domain
		Zm00001d006341	262	6.38e-10	Molybdenum cofactor sulfurtransferase / Molybdenum cofactor sulfurase	No	MOSC and MOSC_N domain deletion
	P.trichocarpa	Potri.007G066400	822	0	molybdenum cofactor sulfurtransferase (ABA3)	Yes
		Potri.003G154900	288	1.46e-26	MOLYBDOPTERIN COFACTOR SULFURASE MOSC // MITOCHONDRIAL AMIDOXIME-REDUCING COMPONENT 1	No	Aminotran_5 domain deletion
		Potri.007G036100	317	6.56e-16	CATALYTIC/ PYRIDOXAL PHOSPHATE BINDING PROTEIN	No	No domain
		Potri.005G131300	316	2.52e-15	MOLYBDOPTERIN COFACTOR SULFURASE MOSC // MITOCHONDRIAL AMIDOXIME-REDUCING COMPONENT 1	No	Aminotran_5 domain deletion
		Potri.001G111600	242	1.02e-14	MOLYBDOPTERIN COFACTOR SULFURASE MOSC // CATALYTIC/ PYRIDOXAL PHOSPHATE BINDING PROTEIN	No	No domain
		Potri.003G120500	240	3.67e-14	MOLYBDOPTERIN COFACTOR SULFURASE MOSC	No	No domain
		Potri.015G137900	247	3.87e-14	MOLYBDOPTERIN COFACTOR SULFURASE MOSC	No	MOSC and Aminotran_5 domain deletion
	V.vinifera	VIT_219s0027g01090	862	0	molybdenum cofactor sulfurtransferase (ABA3)	Yes
		VIT_201s0011g01110	286	5.2e-30	MOLYBDOPTERIN COFACTOR SULFURASE MOSC // MITOCHONDRIAL AMIDOXIME-REDUCING COMPONENT 1	No	Aminotran_5 domain deletion
		VIT_202s0025g04570	296	4.75e-18	MOLYBDOPTERIN COFACTOR SULFURASE MOSC // CATALYTIC/ PYRIDOXAL PHOSPHATE BINDING PROTEIN	No	No domain
		VIT_207s0255g00050	322	4.5e-17	CATALYTIC/ PYRIDOXAL PHOSPHATE BINDING PROTEIN	No	No domain
		VIT_216s0100g00200	230	3.07e-16	MOLYBDOPTERIN COFACTOR SULFURASE MOSC	No	No domain
		VIT_218s0001g11350	279	1.9e-14	cysteine desulfurase (iscS, NFS1)	No	No domain
		VIT_200s0199g00170	274	3.49e-05	MOLYBDOPTERIN COFACTOR SULFURASE MOSC	No	MOSC and Aminotran_5 domain deletion
		VIT_217s0000g01330	226	8.73e-05	Molybdenum cofactor sulfurtransferase / Molybdenum cofactor sulfurase	No	No domain
		VIT_206s0009g02300	295	0.000204	cysteine desulfurase / selenocysteine lyase (sufS)	No	MOSC and Aminotran_5 domain deletion
		VIT_217s0000g03490	271	0.000476	cysteine desulfurase (iscS, NFS1)	No	MOSC and Aminotran_5 domain deletion
		VIT_200s0199g00130	263	0.000642	Biotin synthase // Cysteine desulfurase / Cysteine desulfurylase	No	MOSC and Aminotran_5 domain deletion
		VIT_201s0010g03670	208	0.00405	Molybdenum cofactor sulfurtransferase / Molybdenum cofactor sulfurase	No	No domain
	Z.marina	Zosma06g18940	799	0	molybdenum cofactor sulfurtransferase (ABA3)	Yes
		Zosma03g04690	285	1.64e-25	MITOCHONDRIAL AMIDOXIME-REDUCING COMPONENT 1	No	Aminotran_5 domain deletion
		Zosma03g02930	325	1.33e-18	Molybdenum cofactor sulfurtransferase / Molybdenum cofactor sulfurase		No domain
		Zosma05g32000	301	9.41e-17	MOLYBDOPTERIN COFACTOR SULFURASE MOSC		No domain
		Zosma06g01560	321	1.84e-13	Molybdenum cofactor sulfurtransferase / Molybdenum cofactor sulfurase		No domain
		Zosma02g07300	390	0.0019	Selenocysteine lyase / Selenocysteine reductase	No	MOSC and MOSC_N domain deletion
		Zosma05g29170	258	0.00307	Biotin synthase // Cysteine desulfurase / Cysteine desulfurylase	No	MOSC and MOSC_N domain deletion
Relict	A.trichopoda	AmTr_v1.0_scaffold00032	824	0	MOLYBDENUM COFACTOR SULFURASE	Yes
		AmTr_v1.0_scaffold00059	302	6.46e-13	CATALYTIC/ PYRIDOXAL PHOSPHATE BINDING PROTEIN	No	No domain
		AmTr_v1.0_scaffold00069	223	8.77e-12	MOLYBDOPTERIN COFACTOR SULFURASE MOSC	No	No domain
		AmTr_v1.0_scaffold00039	310	1.18e-10	MOLYBDOPTERIN COFACTOR SULFURASE MOSC	No	No domain
		AmTr_v1.0_scaffold00013	210	1.51e-07	Molybdenum cofactor sulfurtransferase / Molybdenum cofactor sulfurase	No	No domain
		AmTr_v1.0_scaffold00077	300	6.08e-06	CYSTEINE DESULFURASE 2, CHLOROPLASTIC	No	MOSC and MOSC_N domain deletion
		AmTr_v1.0_scaffold00078	256	6.25e-06	Cysteine desulfurase / Cysteine desulfurylase	No	MOSC and MOSC_N domain deletion
Gymnosperm	T.plicata	Thupl.29378725s0003	842	0	MOLYBDOPTERIN COFACTOR SULFURASE MOSC // MOLYBDENUM COFACTOR SULFURASE	Yes
		Thupl.29378488s0002	502	7.81e-37	molybdenum cofactor sulfurtransferase (ABA3)	No	MOSC and MOSC_N domain deletion
		Thupl.29380747s0006	306	8.22e-19	CATALYTIC/ PYRIDOXAL PHOSPHATE BINDING PROTEIN	No	No domain
		Thupl.29379550s0003	162	4.95e-17	MITOCHONDRIAL AMIDOXIME-REDUCING COMPONENT 1	No	Aminotran_5 domain deletion
		Thupl.29381646s0045	303	8.76e-15	CATALYTIC/ PYRIDOXAL PHOSPHATE BINDING PROTEIN	No	No domain
		Thupl.29381699s0004	305	1.53e-14	MOLYBDOPTERIN COFACTOR SULFURASE MOSC	No	No domain
		Thupl.29381738s0005	226	8.41e-12	MOLYBDOPTERIN COFACTOR SULFURASE MOSC // CATALYTIC/ PYRIDOXAL PHOSPHATE BINDING PROTEIN	No	No domain
		Thupl.29380234s0007	323	3.18e-11	MOLYBDOPTERIN COFACTOR SULFURASE MOSC	No	No domain
		Thupl.29377377s0004	208	8.03e-10	Molybdenum cofactor sulfurtransferase / Molybdenum cofactor sulfurase	No	No domain
Fern	C.richardii	Ceric.02G066600	824	0	MOLYBDENUM COFACTOR SULFURASE	Yes
		Ceric.21G072100	499	1.01e-33	molybdenum cofactor sulfurtransferase (ABA3)	No	MOSC and MOSC_N domain deletion
		Ceric.23G008900	287	1.05e-24	MITOCHONDRIAL AMIDOXIME-REDUCING COMPONENT 1	No	Aminotran_5 domain deletion
		Ceric.10G012800	325	2.63e-20	MOLYBDOPTERIN COFACTOR SULFURASE MOSC	No	No domain
		Ceric.08G030900	304	3.85e-18	MOLYBDOPTERIN COFACTOR SULFURASE MOSC	No	No domain
		Ceric.19G052700	287	1.2e-17	MOLYBDOPTERIN COFACTOR SULFURASE MOSC // CATALYTIC/ PYRIDOXAL PHOSPHATE BINDING PROTEIN	No	No domain
		Ceric.16G080600	287	6.04e-16	MOLYBDOPTERIN COFACTOR SULFURASE MOSC // CATALYTIC/ PYRIDOXAL PHOSPHATE BINDING PROTEIN	No	No domain
		Ceric.27G039100	307	1.86e-15	MOLYBDOPTERIN COFACTOR SULFURASE MOSC // CATALYTIC/ PYRIDOXAL PHOSPHATE BINDING PROTEIN	No	No domain
		Ceric.05G019800	245	5.88e-14	MOLYBDOPTERIN COFACTOR SULFURASE MOSC	No	No domain
		Ceric.03G074300	281	4.57e-13	MOLYBDOPTERIN COFACTOR SULFURASE MOSC	No	No domain
		Ceric.11G050200	320	1.12e-12	MOLYBDOPTERIN COFACTOR SULFURASE MOSC	No	No domain
		Ceric.29G020300	353	3.46e-12	MOLYBDOPTERIN COFACTOR SULFURASE MOSC	No	No domain
		Ceric.39G000700	281	1.61e-06	Biotin synthase // Cysteine desulfurase / Cysteine desulfurylase	No	MOSC and MOSC_N domain deletion
Lycophyte	S.moellendorffii	173762	818	0	MOLYBDENUM COFACTOR SULFURASE	Yes
		228256	283	8.72e-31	MITOCHONDRIAL AMIDOXIME-REDUCING COMPONENT 1	No	Aminotran_5 domain deletion
		446104	503	8.02e-22	MOLYBDOPTERIN COFACTOR SULFURASE MOSC	No	MOSC and MOSC_N domain deletion
		62381	432	1.22e-16	MOLYBDOPTERIN COFACTOR SULFURASE MOSC	No	No domain
		94437	218	1.23e-10	MOLYBDOPTERIN COFACTOR SULFURASE MOSC	No	No domain
		416810	288	6.83e-10	MOLYBDOPTERIN COFACTOR SULFURASE MOSC	No	MOSC and MOSC_N domain deletion
		96710	207	3.14e-08	Molybdenum cofactor sulfurtransferase / Molybdenum cofactor sulfurase	No	No domain
Bryophyte	M.polymorpha	Mapoly0055s0057	839	0	MOLYBDENUM COFACTOR SULFURASE	Yes
		Mapoly0046s0017	477	8.05e-29	MOLYBDOPTERIN COFACTOR SULFURASE MOSC	No	MOSC and MOSC_N domain deletion
		Mapoly0004s0282	314	7.38e-25	MITOCHONDRIAL AMIDOXIME-REDUCING COMPONENT 1	No	Aminotran_5 domain deletion
		Mapoly0093s0023	287	6.04e-13	MOLYBDOPTERIN COFACTOR SULFURASE MOSC	No	MOSC and MOSC_N domain deletion
	C.purpureus	CepurGG1.4G073600	832	0	MOLYBDOPTERIN COFACTOR SULFURASE MOSC // MOLYBDENUM COFACTOR SULFURASE	Yes
		CepurGG1.7G104500	482	9.73e-35	Molybdenum cofactor sulfurtransferase / Molybdenum cofactor sulfurase	No	MOSC and MOSC_N domain deletion
		CepurGG1.3G032400	283	9.45e-28	MOLYBDOPTERIN COFACTOR SULFURASE MOSC // MITOCHONDRIAL AMIDOXIME-REDUCING COMPONENT 1	No	Aminotran_5 domain deletion
		CepurGG1.1G075000	480	3.56e-27	molybdenum cofactor sulfurtransferase (ABA3)	No	MOSC and MOSC_N domain deletion
		CepurGG1.UG271000	480	7.28e-27	molybdenum cofactor sulfurtransferase (ABA3)	No	MOSC and MOSC_N domain deletion
		CepurGG1.1G203600	272	6.51e-22	MOLYBDOPTERIN COFACTOR SULFURASE MOSC // MITOCHONDRIAL AMIDOXIME-REDUCING COMPONENT 1	No	Aminotran_5 domain deletion
		CepurGG1.4G200700	269	3.98e-17	MOLYBDOPTERIN COFACTOR SULFURASE MOSC // MITOCHONDRIAL AMIDOXIME-REDUCING COMPONENT 1	No	Aminotran_5 domain deletion
		CepurGG1.6G048300	297	3.3e-12	MOLYBDOPTERIN COFACTOR SULFURASE MOSC	No	No domain
		CepurGG1.5G004800	296	3.21e-11	MOLYBDOPTERIN COFACTOR SULFURASE MOSC	No	No domain
		CepurGG1.3G181900	282	3.47e-07	Cysteine desulfurase / Cysteine desulfurylase // Selenocysteine lyase / Selenocysteine reductase	No	MOSC and MOSC_N domain deletion
		CepurGG1.12G054200	281	6.28e-06	Cysteine desulfurase / Cysteine desulfurylase // Selenocysteine lyase / Selenocysteine reductase	No	MOSC and MOSC_N domain deletion
	S.fallax	Sphfalx14G015300	865	0	molybdenum cofactor sulfurtransferase (ABA3)	Yes
		Sphfalx14G108200	501	7.72e-72	MOLYBDOPTERIN COFACTOR SULFURASE MOSC // MOLYBDENUM COFACTOR SULFURASE	No	MOSC and MOSC_N domain deletion
		Sphfalx02G017300	267	4.37e-26	MOLYBDOPTERIN COFACTOR SULFURASE MOSC // MITOCHONDRIAL AMIDOXIME-REDUCING COMPONENT 1	No	Aminotran_5 domain deletion
		Sphfalx02G017200	268	1.53e-25	MOLYBDOPTERIN COFACTOR SULFURASE MOSC // MITOCHONDRIAL AMIDOXIME-REDUCING COMPONENT 1	No	Aminotran_5 domain deletion
		Sphfalx02G017400	268	4.11e-25	MOLYBDOPTERIN COFACTOR SULFURASE MOSC // MITOCHONDRIAL AMIDOXIME-REDUCING COMPONENT 1	No	Aminotran_5 domain deletion
		Sphfalx08G024100	307	4.07e-20	MOLYBDOPTERIN COFACTOR SULFURASE MOSC // MITOCHONDRIAL AMIDOXIME-REDUCING COMPONENT 1	No	Aminotran_5 domain deletion
		Sphfalx17G022300	310	7.62e-15	MOLYBDOPTERIN COFACTOR SULFURASE MOSC	No	No domain
		Sphfalx17G024600	321	6.66e-14	MOLYBDOPTERIN COFACTOR SULFURASE MOSC	No	No domain
		Sphfalx14G020700	292	3.15e-13	MOLYBDOPTERIN COFACTOR SULFURASE MOSC	No	No domain
		Sphfalx03G115900	288	1.8e-12	MOLYBDOPTERIN COFACTOR SULFURASE MOSC	No	No domain
		Sphfalx07G025400	275	2.73e-11	MOLYBDOPTERIN COFACTOR SULFURASE MOSC	No	No domain
	P.patens	Pp3c5_23340	841	0	PTHR14237:SF19 - MOLYBDENUM COFACTOR SULFURASE	Yes
		Pp3c6_25910	499	4.12e-35	PTHR14237//PTHR14237:SF3 - MOLYBDOPTERIN COFACTOR SULFURASE	No	Aminotran_5 domain deletion
		Pp3c16_23490	497	3.03e-30	PTHR14237//PTHR14237:SF3 - MOLYBDOPTERIN COFACTOR SULFURASE	No	Aminotran_5 domain deletion
		Pp3c15_23580	478	7.81e-29	PTHR14237//PTHR14237:SF3 - MOLYBDOPTERIN COFACTOR SULFURASE	No	Aminotran_5 domain deletion
		Pp3c25_10130	498	1.2e-27	PTHR14237//PTHR14237:SF3 - MOLYBDOPTERIN COFACTOR SULFURASE MOSC	No	Aminotran_5 domain deletion
		Pp3c20_4970	280	1e-26	PTHR14237:SF30 - MITOCHONDRIAL AMIDOXIME-REDUCING COMPONENT 1	No	Aminotran_5 domain deletion
		Pp3c12_9330	479	1.22e-22	PTHR14237//PTHR14237:SF3 - MOLYBDOPTERIN COFACTOR SULFURASE MOSC	No	Aminotran_5 domain deletion
		Pp3c4_21550	407	2.01e-17	PTHR14237//PTHR14237:SF3 - MOLYBDOPTERIN COFACTOR SULFURASE MOSC	No	Aminotran_5 domain deletion
		Pp3c12_23100	284	2.03e-13	PTHR14237:SF30 - MITOCHONDRIAL AMIDOXIME-REDUCING COMPONENT 1	No	Aminotran_5 domain deletion
		Pp3c2_5910	311	4.11e-13	PTHR14237//PTHR14237:SF14 - MOLYBDOPTERIN COFACTOR SULFURASE MOSC	No	No domain
		Pp3c17_16090	291	1.25e-11	PTHR14237//PTHR14237:SF14 - MOLYBDOPTERIN COFACTOR SULFURASE MOSC	No	No domain
		Pp3c1_42570	302	1.37e-11	PTHR14237//PTHR14237:SF14 - MOLYBDOPTERIN COFACTOR SULFURASE MOSC	No	No domain
		Pp3c17_16090	290	2.03e-11	PTHR14237//PTHR14237:SF14 - MOLYBDOPTERIN COFACTOR SULFURASE MOSC	No	No domain
		Pp3c16_25880	309	7.16e-10	PTHR14237//PTHR14237:SF14 - MOLYBDOPTERIN COFACTOR SULFURASE MOSC	No	No domain
		Pp3c23_8390	275	6.57e-06	4.4.1.16 - Selenocysteine lyase / Selenocysteine reductase	No	MOSC and MOSC_N domain deletion, DegT_DnrJ_EryC1 domain insertion
	S.caninervis	Sc_g05025	735	0	Molybdenum cofactor sulfurase; Short=MCS; Short=MOS; Short=MoCo sulfurase; AltName: Full=Molybdenum cofactor sulfurase-like protein 3; AltName: Full=Molybdenum cofactor sulfurtransferase && PF03473:MOSC domain|PF00266:Aminotransferase class-V|PF03476:MOSC N-terminal beta barrel domain	Yes
		Sc_g13662	158	9e-39	Molybdenum cofactor sulfurase; Short=MCS; Short=MOS; Short=MoCo sulfurase; AltName: Full=Molybdenum cofactor sulfurtransferase && PF00266:Aminotransferase class-V	No	Aminotran_5 domain deletion
		Sc_g11288	128	1e-29	Molybdenum cofactor sulfurase; Short=MCS; Short=MOS; Short=MoCo sulfurase; AltName: Full=Molybdenum cofactor sulfurtransferase && PF00266:Aminotransferase class-V	No	Aminotran_5 domain deletion
		Sc_g00057	115	6e-26	No description	No	Aminotran_5 domain deletion
		Sc_g00849	111	9e-25	PF00266:Aminotransferase class-V	No	Aminotran_5 domain deletion
		Sc_g07234	111	1e-24	Molybdenum cofactor sulfurase; Short=MCS; Short=MOS; Short=MoCo sulfurase; AltName: Full=Molybdenum cofactor sulfurtransferase && PF00266:Aminotransferase class-V	No	Aminotran_5 domain deletion
		Sc_g02753	107	2e-23	Mitochondrial amidoxime-reducing component 1; Short=mARC1; AltName: Full=Molybdenum cofactor sulfurase C-terminal domain-containing protein 1; Short=MOSC domain-containing protein 1; Short=Moco sulfurase C-terminal domain-containing protein 1 && PF03476:MOSC N-terminal beta barrel domain|PF03473:MOSC domain	No	Aminotran_5 domain deletion
		Sc_g01915	80	4e-15	Uncharacterized protein YcbX && PF03476:MOSC N-terminal beta barrel domain|PF03473:MOSC domain	No	Aminotran_5 domain deletion
		Sc_g04437	78	1e-14	Mitochondrial amidoxime-reducing component 1; Short=mARC1; AltName: Full=Molybdenum cofactor sulfurase C-terminal domain-containing protein 1; Short=MOSC domain-containing protein 1; Short=Moco sulfurase C-terminal domain-containing protein 1 && PF03473:MOSC domain|PF03476:MOSC N-terminal beta barrel domain	No	Aminotran_5 domain deletion
		Sc_g08772	75	1e-13	No description	No	No domain
		Sc_g07259	72	8e-13	Molybdenum cofactor sulfurase; Short=MCS; Short=MOS; Short=MoCo sulfurase; AltName: Full=Molybdenum cofactor sulfurtransferase && -	No	No domain
		Sc_g03862	57	2e-08	Cysteine desulfurase 1, chloroplastic; AltName: Full=NIFS-like protein 1; Short=CpNifS1; AltName: Full=Plastid sufS-like protein; AltName: Full=Protein AtCpNifS; AltName: Full=Selenocysteine lyase; Flags: Precursor && PF00266:Aminotransferase class-V	No	MOSC and MOSC_N domain deletion, DegT_DnrJ_EryC1 domain insertion
	B.argenteum	BA04G24130	740	0	MOLYBDOPTERIN COFACTOR SULFURASE MOSC	Yes
		BA09G01270	152	7e-37	MOLYBDOPTERIN COFACTOR SULFURASE MOSC	No	Aminotran_5 domain deletion
		BA02G23030	135	7e-32	MOLYBDOPTERIN COFACTOR SULFURASE MOSC	No	Aminotran_5 domain deletion
		BA07G01070	118	8e-27	MOLYBDOPTERIN COFACTOR SULFURASE MOSC	No	Aminotran_5 domain deletion
		BA02G04480	109	4e-24	MOLYBDOPTERIN COFACTOR SULFURASE MOSC	No	Aminotran_5 domain deletion
		BA08G11520	103	4e-22	MOLYBDOPTERIN COFACTOR SULFURASE MOSC	No	Aminotran_5 domain deletion
		BA06G12950	79	9e-15	MOLYBDOPTERIN COFACTOR SULFURASE MOSC	No	No domain
		BA07G01810	72	7e-13	MOLYBDOPTERIN COFACTOR SULFURASE MOSC	No	No domain
		BA05G02540	72	9e-13	MOLYBDOPTERIN COFACTOR SULFURASE MOSC	No	Aminotran_5 domain deletion
		BA10G02770	55	1e-07	MOLYBDOPTERIN COFACTOR SULFURASE MOSC	No	MOSC and MOSC_N domain deletion, DegT_DnrJ_EryC1 domain insertion
Chlorophyte	C.reinhardtii	Cre02.g142351	506	1.75e-82	molybdenum cofactor sulfurtransferase (ABA3)	No	MOSC and MOSC_N domain deletion, Thioredoxin domain insertion
		Cre03.g152000	193	5.51e-27	molybdenum cofactor sulfurtransferase (ABA3)	Yes
		Cre09.g389089	299	2.12e-22	MOLYBDOPTERIN COFACTOR SULFURASE MOSC // MITOCHONDRIAL AMIDOXIME-REDUCING COMPONENT 1	No	Aminotran_5 domain deletion
	D.salina	Dusal.0021s00012	546	1.12e-101	Molybdenum cofactor sulfurtransferase / Molybdenum cofactor sulfurase	No	MOSC and MOSC_N domain deletion, Thioredoxin domain insertion
		Dusal.0016s00006	212	8.51e-37	Molybdenum cofactor sulfurtransferase / Molybdenum cofactor sulfurase	Yes
		Dusal.0128s00009	171	1.26e-16	MITOCHONDRIAL AMIDOXIME-REDUCING COMPONENT 1	No	Aminotran_5 domain deletion
	V.carteri	Vocar.0019s0131	577	3.19e-114	Molybdenum cofactor sulfurtransferase / Molybdenum cofactor sulfurase	Yes
		Vocar.0008s0026	498	1.75e-97	Molybdenum cofactor sulfurtransferase / Molybdenum cofactor sulfurase	No	MOSC and MOSC_N domain deletion, Thioredoxin domain insertion
		Vocar.0033s0156	88	4.51e-07	MITOCHONDRIAL AMIDOXIME-REDUCING COMPONENT 1	No	Aminotran_5 domain deletion

## Sheet: AAO
Taxonomy	Species	Gene ID	Hit	E-value	Description	Yes/No	Reason	Note
Angiosperm	A.thaliana	AT2G27150				Yes		as query
		AT1G04580				Yes
		AT5G20960				Yes
		AT3G43600				Yes
	O.sativa	LOC_Os07g18120	1351	0	abscisic-aldehyde oxidase (AAO3)	Yes
		LOC_Os03g57680	1356	0	XANTHINE DEHYDROGENASE // SUBFAMILY NOT NAMED	Yes
		LOC_Os10g04860	1357	0	indole-3-acetaldehyde oxidase (AAO1_2)	Yes
		LOC_Os03g57690	1357	0	indole-3-acetaldehyde oxidase (AAO1_2)	No	MoBD_2 domain deletion
		LOC_Os07g18154	836	0	XANTHINE DEHYDROGENASE	No	MoBD_2 domain deletion
		LOC_Os07g07050	538	0	2FE-2S FERREDOXIN-LIKE PROTEIN-RELATED	No	Fer2, Fer2_2, FAD_binding_5, Ald_Xan_dh_5 and CO_deh_flav_C domain deletion
		LOC_Os03g31550	1392	8.24e-158	Xanthine dehydrogenase / Xanthine/NAD(+) oxidoreductase	No	Fer2, Fer2_2, FAD_binding_5, Ald_Xan_dh_5 and CO_deh_flav_C domain deletion
		LOC_Os07g18158	319	2.17e-117	abscisic-aldehyde oxidase (AAO3)	No	Fer2, Fer2_2, FAD_binding_5, Ald_Xan_dh_5 and CO_deh_flav_C domain deletion
		LOC_Os03g57720	128	5.62e-33	XANTHINE DEHYDROGENASE	No	MoBD_1, Fer2, Fer2_2, FAD_binding_5, Ald_Xan_dh_5 and CO_deh_flav_C domain deletion
		LOC_Os07g18162	91	7.81e-24	XANTHINE DEHYDROGENASE // SUBFAMILY NOT NAMED	No	MoBD_1, Fer2, Fer2_2, FAD_binding_5, Ald_Xan_dh_5 and CO_deh_flav_C domain deletion
	Z.mays	Zm00001d013098	1348	0	Indole-3-acetaldehyde oxidase / Indoleacetaldehyde oxidase	Yes
		Zm00001d034388	1352	0	Indole-3-acetaldehyde oxidase / Indoleacetaldehyde oxidase	Yes
		Zm00001d034387	1349	0	Indole-3-acetaldehyde oxidase / Indoleacetaldehyde oxidase	Yes
		Zm00001d019376	1354	0	Indole-3-acetaldehyde oxidase / Indoleacetaldehyde oxidase	Yes
		Zm00001d034385	1348	0	Indole-3-acetaldehyde oxidase / Indoleacetaldehyde oxidase	Yes
		Zm00001d018869	1434	0	Indole-3-acetaldehyde oxidase / Indoleacetaldehyde oxidase	No	Fer2 domain deletion
		Zm00001d029626	1406	4.88e-149	Xanthine dehydrogenase / Xanthine/NAD(+) oxidoreductase	Yes
		Zm00001d030465	128	1.88e-11	Xanthine dehydrogenase / Xanthine/NAD(+) oxidoreductase	No	MoBD_2, Fer2, Fer2_2, FAD_binding_5, and CO_deh_flav_C domain deletion
	P.trichocarpa	Potri.004G191300	1359	0	Aldehyde oxidase / Retinal oxidase	Yes
		Potri.009G153600	1360	0	Aldehyde oxidase / Retinal oxidase	Yes
		Potri.009G054600	1392	1.32e-151	Xanthine dehydrogenase / Xanthine/NAD(+) oxidoreductase	Yes
	V.vinifera	VIT_206s0009g00770	1355	0	abscisic-aldehyde oxidase (AAO3)	Yes
		VIT_218s0041g02430	1350	0	indole-3-acetaldehyde oxidase (AAO1_2)	Yes
		VIT_218s0041g02410	1350	0	abscisic-aldehyde oxidase (AAO3)	Yes
		VIT_218s0041g02390	784	0	Aldehyde oxidase and xanthine dehydrogenase, a/b hammerhead domain (Ald_Xan_dh_C) // Molybdopterin-binding domain of aldehyde dehydrogenase (Ald_Xan_dh_C2)	No	Fer2, Fer2_2, FAD_binding_5, Ald_Xan_dh_5 and CO_deh_flav_C domain deletion
		VIT_206s0004g02030	1334	2.71e-159	Xanthine dehydrogenase / Xanthine/NAD(+) oxidoreductase	No	Fer2 domain deletion
		VIT_218s0041g02400	128	4.78e-51	2Fe-2S iron-sulfur cluster binding domain (Fer2) // [2Fe-2S] binding domain (Fer2_2)	No	Fer2, Fer2_2, FAD_binding_5 and CO_deh_flav_C domain deletion
		VIT_212s0055g01125	47	3.3e-11	Aldehyde oxidase / Retinal oxidase	No	No domain
	Z.marina	Zosma06g30360	1380	0	Aldehyde oxidase / Retinal oxidase	Yes
		Zosma06g22730	1397	6.92e-154	Xanthine dehydrogenase / Xanthine/NAD(+) oxidoreductase	Yes
Relict	A.trichopoda	AmTr_v1.0_scaffold00004	1422	0	Aldehyde oxidase / Retinal oxidase // Indole-3-acetaldehyde oxidase / Indoleacetaldehyde oxidase	Yes
		AmTr_v1.0_scaffold00086	1403	0	Aldehyde oxidase / Retinal oxidase	Yes
		AmTr_v1.0_scaffold00106	1343	0	FAD binding domain in molybdopterin dehydrogenase (FAD_binding_5) // Aldehyde oxidase and xanthine dehydrogenase, a/b hammerhead domain (Ald_Xan_dh_C) // [2Fe-2S] binding domain (Fer2_2) // Molybdopterin-binding domain of aldehyde dehydrogenase (Ald_Xan_dh_C2) // CO dehydrogenase flavoprotein C-terminal domain (CO_deh_flav_C)	No	Fer2 domain deletion
		AmTr_v1.0_scaffold00076	1263	2.84e-169	Xanthine dehydrogenase / Xanthine/NAD(+) oxidoreductase	Yes
		AmTr_v1.0_scaffold03216	643	4.85e-165	2Fe-2S iron-sulfur cluster binding domain (Fer2) // FAD binding domain in molybdopterin dehydrogenase (FAD_binding_5) // [2Fe-2S] binding domain (Fer2_2) // CO dehydrogenase flavoprotein C-terminal domain (CO_deh_flav_C)	No	MoBD_1, MoBD_2 and Ald_Xan_dh_5 domain deletion
		AmTr_v1.0_scaffold00022	1394	2.36e-145	Xanthine dehydrogenase / Xanthine/NAD(+) oxidoreductase	No	MoBD_1, MoBD_2 and Ald_Xan_dh_5 domain deletion
Gymnosperm	T.plicata	Thupl.29379498s0045	1379	0	abscisic-aldehyde oxidase (AAO3)	Yes
		Thupl.29379498s0046	1372	0	abscisic-aldehyde oxidase (AAO3) // indole-3-acetaldehyde oxidase (AAO1_2)	Yes
		Thupl.29379498s0047	1184	0	Aldehyde oxidase / Retinal oxidase	Yes
		Thupl.29377787s0002	928	0	Indole-3-acetaldehyde oxidase / Indoleacetaldehyde oxidase	Yes
		Thupl.29379498s0044	687	0	Aldehyde oxidase / Retinal oxidase // Indole-3-acetaldehyde oxidase / Indoleacetaldehyde oxidase	No	Fer2, Fer2_2, FAD_binding_5, Ald_Xan_dh_5 and CO_deh_flav_C domain deletion
		Thupl.29377787s0005	520	1.68e-161	Aldehyde oxidase / Retinal oxidase // Indole-3-acetaldehyde oxidase / Indoleacetaldehyde oxidase	No	Fer2, Fer2_2, FAD_binding_5, Ald_Xan_dh_5 and CO_deh_flav_C domain deletion
		Thupl.29377726s0006	1414	9.76e-144	XANTHINE DEHYDROGENASE Indoleacetaldehyde oxidase	Yes
		Thupl.29379201s0061	735	8.27e-118	Xanthine oxidase / Xanthine oxidoreductase	No	Fer2, Fer2_2, FAD_binding_5, Ald_Xan_dh_5 and CO_deh_flav_C domain deletion
		Thupl.29379769s0002	463	1.42e-62	PROTEIN F55B11.1	No	Fer2, Fer2_2, FAD_binding_5, Ald_Xan_dh_5 and CO_deh_flav_C domain deletion
		Thupl.29379201s0062	328	7.8e-39	Xanthine dehydrogenase / Xanthine/NAD(+) oxidoreductase	No	MoBD_1, MoBD_2 and Ald_Xan_dh_5 domain deletion
		Thupl.29379498s0043	120	2.21e-28	2Fe-2S iron-sulfur cluster binding domain (Fer2) // [2Fe-2S] binding domain (Fer2_2)	No	MoBD_1, MoBD_2, Fer2_2, FAD_binding_5, Ald_Xan_dh_5 and CO_deh_flav_C domain deletion
Fern	C.richardii	Ceric.26G007000	1435	0	abscisic-aldehyde oxidase (AAO3)	Yes
		Ceric.26G007100	1435	0	Benzaldehyde dehydrogenase (NAD(+)	Yes
		Ceric.21G042700	1382	1.96e-154	Xanthine dehydrogenase / Xanthine/NAD(+) oxidoreductase	Yes
		Ceric.1Z262600	568	1.18e-146	Aldehyde oxidase / Retinal oxidase // Indole-3-acetaldehyde oxidase / Indoleacetaldehyde oxidase	No	One more MoBD_1
		Ceric.26G010300	101	1.51e-34	Aldehyde oxidase / Retinal oxidase // Indole-3-acetaldehyde oxidase / Indoleacetaldehyde oxidase	No	Fer2, MoBD_1, MoBD_2, Fer2_2, FAD_binding_5, Ald_Xan_dh_5 and CO_deh_flav_C domain deletion
Lycophyte	S.moellendorffii	444239	1341	0	Aldehyde oxidase / Retinal oxidase	Yes
		268099	1351	0	Aldehyde oxidase / Retinal oxidase	Yes
		96875	1355	0	Indole-3-acetaldehyde oxidase / Indoleacetaldehyde oxidase	Yes
		443347	1324	1.06e-171	PROTEIN F55B11.1	Yes
		230735	1311	2.24e-137	Xanthine dehydrogenase / Xanthine/NAD(+) oxidoreductase	No	Fer2 domain deletion
		419183	530	7.2e-82	Indole-3-acetaldehyde oxidase / Indoleacetaldehyde oxidase	No	MoBD_1, MoBD_2, Fer2 and Fer2_2 domain deletion
		412427	320	2.2e-55	Indole-3-acetaldehyde oxidase / Indoleacetaldehyde oxidase	No	MoBD_1, MoBD_2, Fer2, Fer2_2, Ald_Xan_dh_5 and CO_deh_flav_C domain deletion
Bryophyte	M.polymorpha	Mapoly0013s0153	792	0	abscisic-aldehyde oxidase (AAO3)	Yes
		Mapoly0046s0052	1295	4.71e-172	Aldehyde oxidase / Retinal oxidase	Yes
		Mapoly0014s0136	1152	3.9e-116	Xanthine dehydrogenase / Xanthine/NAD(+) oxidoreductase	Yes
		Mapoly0018s0024	106	3.04e-23	Xanthine dehydrogenase / Xanthine/NAD(+) oxidoreductase	No	Fer2, MoBD_1, MoBD_2, Ald_Xan_dh_5 and CO_deh_flav_C domain deletion
	C.purpureus	CepurGG1.9G141800	1408	0	abscisic-aldehyde oxidase (AAO3)	Yes
		CepurGG1.8G160400	1410	0	Benzaldehyde dehydrogenase (NAD(+)) // Aldehyde oxidase / Retinal oxidase // Indole-3-acetaldehyde oxidase / Indoleacetaldehyde oxidase	No	One more MoBD_2
		CepurGG1.5G175200	1412	0	abscisic-aldehyde oxidase (AAO3)	Yes
		CepurGG1.8G083700	1400	0	abscisic-aldehyde oxidase (AAO3)	Yes
		CepurGG1.10G168000	1394	0	Aldehyde oxidase / Retinal oxidase // Indole-3-acetaldehyde oxidase / Indoleacetaldehyde oxidase	Yes
		CepurGG1.8G134400	1395	0	Aldehyde oxidase / Retinal oxidase // Indole-3-acetaldehyde oxidase / Indoleacetaldehyde oxidase	Yes
		CepurGG1.11G082900	1344	0	FAD binding domain in molybdopterin dehydrogenase (FAD_binding_5) // Aldehyde oxidase and xanthine dehydrogenase, a/b hammerhead domain (Ald_Xan_dh_C) // [2Fe-2S] binding domain (Fer2_2) // Molybdopterin-binding domain of aldehyde dehydrogenase (Ald_Xan_dh_C2) // CO dehydrogenase flavoprotein C-terminal domain (CO_deh_flav_C)	No	Fer2 domain deletion
		CepurGG1.12G171600	1245	0	FAD binding domain in molybdopterin dehydrogenase (FAD_binding_5) // Aldehyde oxidase and xanthine dehydrogenase, a/b hammerhead domain (Ald_Xan_dh_C) // [2Fe-2S] binding domain (Fer2_2) // Molybdopterin-binding domain of aldehyde dehydrogenase (Ald_Xan_dh_C2) // CO dehydrogenase flavoprotein C-terminal domain (CO_deh_flav_C)	No	Fer2 domain deletion
		CepurGG1.7G144100	1294	7.09e-180	PROTEIN F55B11.1	Yes
		CepurGG1.3G155300	1426	3.43e-125	Xanthine dehydrogenase / Xanthine/NAD(+) oxidoreductase	Yes
		CepurGG1.5G175700	335	6.56e-81	Aldehyde oxidase / Retinal oxidase // Indole-3-acetaldehyde oxidase / Indoleacetaldehyde oxidase	No	MoBD_1, Fer2, Fer2_2, FAD_binding_5, Ald_Xan_dh_5 and CO_deh_flav_C domain deletion
	S.fallax	Sphfalx09G065400	1437	0	Indole-3-acetaldehyde oxidase / Indoleacetaldehyde oxidase	Yes
		Sphfalx02G021600	1268	1.11e-179	PROTEIN F55B11.1	Yes
		Sphfalx05G031900	1430	4.02e-142	Xanthine dehydrogenase / Xanthine/NAD(+) oxidoreductase	Yes
	P.patens	Pp3c5_19220	1383	0	1.2.1.28//1.2.3.1//1.2.3.7 - Aldehyde oxidase / Retinal oxidase // Indole-3-acetaldehyde oxidase / Indoleacetaldehyde oxidase	Yes
		Pp3c19_18920	1397	0	1.2.3.1//1.2.3.7 - Aldehyde oxidase / Retinal oxidase // Indole-3-acetaldehyde oxidase / Indoleacetaldehyde oxidase	Yes
		Pp3c2_20120	1340	4.4e-176	PTHR11908:SF82 - PROTEIN F55B11.1	Yes
		Pp3c20_16340	1175	3.88e-105	1.17.1.4 - Xanthine dehydrogenase / Xanthine/NAD(+) oxidoreductase	Yes
	S.caninervis	Sc_g15857	1091	0	Indole-3-acetaldehyde oxidase; Short=IAA oxidase; AltName: Full=Aldehyde oxidase 2; Short=AO-2; Short=AtAO-2; Short=AtAO3 && PF00111:2Fe-2S iron-sulfur cluster binding domain|PF01799:[2Fe-2S] binding domain|PF01315:Aldehyde oxidase and xanthine dehydrogenase, a/b hammerhead domain|PF00941:FAD binding domain in molybdopterin dehydrogenase|PF02738:Molybdopterin-binding domain of aldehyde dehydrogen…	Yes
		Sc_g10575	1051	0	Probable aldehyde oxidase 2; Short=AO-2 && PF01799:[2Fe-2S] binding domain|PF00941:FAD binding domain in molybdopterin dehydrogenase|PF01315:Aldehyde oxidase and xanthine dehydrogenase, a/b hammerhead domain|PF02738:Molybdopterin-binding domain of aldehyde dehydrogenase|PF03450:CO dehydrogenase flavoprotein C-terminal domain|PF00111:2Fe-2S iron-sulfur cluster binding domain	Yes
		Sc_g13619	595	e-170	Xanthine dehydrogenase && PF03450:CO dehydrogenase flavoprotein C-terminal domain|PF00941:FAD binding domain in molybdopterin dehydrogenase|PF01799:[2Fe-2S] binding domain|PF02738:Molybdopterin-binding domain of aldehyde dehydrogenase|PF00111:2Fe-2S iron-sulfur cluster binding domain|PF01315:Aldehyde oxidase and xanthine dehydrogenase, a/b hammerhead domain	Yes
		Sc_g11850	480	e-135	Probable aldehyde oxidase 4; Short=AO-4 && PF00941:FAD binding domain in molybdopterin dehydrogenase|PF01315:Aldehyde oxidase and xanthine dehydrogenase, a/b hammerhead domain|PF00111:2Fe-2S iron-sulfur cluster binding domain|PF02738:Molybdopterin-binding domain of aldehyde dehydrogenase|PF03450:CO dehydrogenase flavoprotein C-terminal domain|PF01799:[2Fe-2S] binding domain	No	MoCoBD_1 domain deletion
		Sc_g11849	412	e-115	Probable aldehyde oxidase 3; Short=AO-3 && PF02738:Molybdopterin-binding domain of aldehyde dehydrogenase	No	Fer2, Fer2_2, FAD_binding_5, Ald_Xan_dh_5 and CO_deh_flav_C domain deletion
		Sc_g03128	347	2e-95	Xanthine dehydrogenase 1; Short=AtXDH1 && PF03450:CO dehydrogenase flavoprotein C-terminal domain|PF02738:Molybdopterin-binding domain of aldehyde dehydrogenase|PF01315:Aldehyde oxidase and xanthine dehydrogenase, a/b hammerhead domain|PF00941:FAD binding domain in molybdopterin dehydrogenase|PF01799:[2Fe-2S] binding domain|PF00111:2Fe-2S iron-sulfur cluster binding domain	Yes
		Sc_g11847	62	2e-09	Probable aldehyde oxidase 3; Short=AO-3 && -	No	MoBD_1, Fer2, Fer2_2, FAD_binding_5, Ald_Xan_dh_5 and CO_deh_flav_C domain deletion
	B.argenteum	BA03G11370	1056	0	Aldehyde oxidase	Yes
		BA02G25360	896	0	Aldehyde oxidase	No	Fer2 and Fer2_2 domain deletion
		BA04G20610	598	e-171	Aldehyde oxidase	Yes
		BA08G02730	405	e-113	Aldehyde oxidase	Yes
		BA02G25370	160	2e-39	Aldehyde oxidase	No	MoBD_1, MoBD_2, Fer2_2, FAD_binding_5, Ald_Xan_dh_5 and CO_deh_flav_C domain deletion
Chlorophyte	C.reinhardtii	Cre12.g545101	1186	8.23e-109	Xanthine dehydrogenase / Xanthine/NAD(+) oxidoreductase	Yes
		Cre11.g467688	387	3.89e-46	Indole-3-acetaldehyde oxidase / Indoleacetaldehyde oxidase	No	Fer2 and CO_deh_flav_C domain deletion
	D.salina	Dusal.0314s00013	414	1.8e-60	Indole-3-acetaldehyde oxidase / Indoleacetaldehyde oxidase	Yes
		Dusal.0130s00024	684	1.74e-46	Xanthine dehydrogenase / Xanthine/NAD(+) oxidoreductase	No	MoBD_1, MoBD_2, Fer2_2, FAD_binding_5, Ald_Xan_dh_5 and CO_deh_flav_C domain deletion
		Dusal.0314s00014	247	7.52e-38	Aldehyde oxidase / Retinal oxidase	No	MoBD_1, Fer2, Fer2_2, FAD_binding_5, Ald_Xan_dh_5 and CO_deh_flav_C domain deletion
	V.carteri	Vocar.0007s0135	1179	1.11e-116	Xanthine dehydrogenase / Xanthine/NAD(+) oxidoreductase	Yes
		Vocar.0009s0357	860	2.11e-96	Aldehyde oxidase / Retinal oxidase	No	Fer2 and CO_deh_flav_C domain deletion
		Vocar.0009s0352	626	8.11e-81	Aldehyde oxidase / Retinal oxidase	No	Fer2 and CO_deh_flav_C domain deletion
