# Supplementary material for: Genome-Wide Characterization and Expression Profiling of ABA Biosynthesis Genes in a Desert Moss Syntrichia caninervis
Source: Plants (Basel). 2023 Mar 1;12(5):1114. doi: 10.3390/plants12051114 (PMC10004953; doi:10.3390/plants12051114)
Supplement: Supplementary file 1 [file plants-12-01114-s001.zip › plants-2154888-supplementary1/Supplementary/Table S2.xlsx]

## Sheet: Sheet1
Table S2. Primer information for RT-qPCR of ABA biosynthesis genes
Gene ID	Derection	Sequence (5'→3')
α-TUB2	Forward	CGGTCATTACACCGTGGGAA
	Reverse	CCTCTCCAGCAACAGCGAA
Sc_g04625	Forward	CCACTTACAAGCCTTACCT
	Reverse	GCCGATGGTGATGAAGAA
Sc_g04273	Forward	TGGATTCACTTGCTTGTTG
	Reverse	ATGTCAGTTGTGCTCTCA
Sc_g07550	Forward	TGTGGTAGTACTAGGACGCGG
	Reverse	TTGGGGAATTCCACGACGG
Sc_g02085	Forward	TCAGACAGTATGCGAAGG
	Reverse	CGTCACCACTACCACTTT
Sc_g05025	Forward	TCCTCAATTGGGCCGTCAC
	Reverse	GATCGGATGGGAGCTTCCTG
Sc_g15857	Forward	CAAC AAGCGGTTTCACGTCG
	Reverse	CCTTGCGTGCAGAAACAACA
